# Supplementary material for: N′-(2-Methyl-3-phenyl­allyl­idene)nicotinohydrazide monohydrate
Source: Acta Crystallogr Sect E Struct Rep Online. 2009 Jun 20;65(Pt 7):o1659. doi: 10.1107/S1600536809023368 (PMC2969494; doi:10.1107/S1600536809023368)
Supplement: Supplementary file 2 [file e-65-o1659-Isup2.hkl]

#
# h,k,l, Fc-squared, Fo-squared, sigma(Fo-squared) and status flag
#
data_I
_shelx_title ' nicomec-1 in P 21/c Z=4 C16H17N3O'
_shelx_refln_list_code          4
_shelx_F_calc_maximum      186.66
_exptl_crystal_F_000       600.00
_reflns_d_resolution_high  0.6568
 
loop_
 _symmetry_equiv_pos_as_xyz
 'x, y, z'
 '-x, y+1/2, -z+1/2'
 '-x, -y, -z'
 'x, -y-1/2, z-1/2'
 
_cell_length_a     9.6821
_cell_length_b     9.4178
_cell_length_c    16.0958
_cell_angle_alpha  90.000
_cell_angle_beta   98.250
_cell_angle_gamma  90.000
 
_shelx_F_squared_multiplier     1.000
 
loop_
 _refln_index_h
 _refln_index_k
 _refln_index_l
 _refln_F_squared_calc
 _refln_F_squared_meas
 _refln_F_squared_sigma
 _refln_observed_status
   3   0   0      878.45      972.85     10.41 o
   4   0   0     1989.25     2016.81     10.74 o
   5   0   0      458.87      508.95      8.81 o
   6   0   0      112.07      128.53      3.71 o
   7   0   0        4.19        8.34      2.46 o
   8   0   0      768.79      739.43     15.27 o
   9   0   0     2512.41     2430.36     31.33 o
  10   0   0      122.99      117.13      6.27 o
  11   0   0      158.37      135.51     10.04 o
  12   0   0      145.67      117.34     10.59 o
  13   0   0      167.26      177.37     12.35 o
  14   0   0       27.57       35.20      9.86 o
   2   1   0     1000.90     1092.19      7.50 o
   3   1   0       31.60       33.12      1.69 o
   4   1   0       38.06       40.25      1.43 o
   5   1   0      276.53      294.34      2.98 o
   6   1   0       75.88       85.37      3.80 o
   7   1   0       25.18       25.11      1.85 o
   8   1   0     1256.21     1176.01     12.77 o
   9   1   0       77.59       80.52      4.31 o
  10   1   0       89.63       95.70      4.77 o
  11   1   0      549.23      533.39     16.24 o
  12   1   0        0.50        1.80      4.72 o
  13   1   0       28.57       21.33      5.40 o
  14   1   0       40.73       38.70      9.70 o
   1   2   0     4728.65     4907.19     48.87 o
   2   2   0      311.29      392.75      3.82 o
   3   2   0     2059.13     2213.35     10.33 o
   4   2   0       12.32        9.92      1.01 o
   5   2   0      117.17      121.52      3.11 o
   6   2   0        5.30        4.48      1.53 o
   7   2   0      193.68      180.92      3.88 o
   8   2   0      579.50      533.97      6.30 o
   9   2   0        0.28       -0.01      3.02 o
  10   2   0       76.26       72.79      4.36 o
  11   2   0        0.47       -3.80      4.57 o
  12   2   0       99.80      104.88      6.69 o
  13   2   0        0.35       -3.35      7.74 o
  14   2   0       27.59       27.68     10.59 o
   1   3   0     4482.80     4545.42     16.84 o
   2   3   0       57.86       60.06      1.46 o
   3   3   0     2304.18     2540.86      8.21 o
   4   3   0       20.01       19.96      1.20 o
   5   3   0        7.42        9.57      1.21 o
   6   3   0        4.28        6.23      1.55 o
   7   3   0      364.61      350.07      6.58 o
   8   3   0     1795.91     1793.17     10.65 o
   9   3   0      351.25      366.13      6.92 o
  10   3   0        6.25        8.64      2.81 o
  11   3   0      105.20       98.26      6.80 o
  12   3   0       41.16       48.14      9.16 o
  13   3   0        5.42        4.92      8.21 o
   0   4   0     3629.44     3894.18     15.33 o
   1   4   0       72.80       72.20      1.44 o
   2   4   0       77.36      105.09      4.07 o
   3   4   0      369.96      401.93      4.57 o
   4   4   0      410.62      442.32      4.05 o
   5   4   0       29.56       32.72      1.23 o
   6   4   0       40.35       47.30      1.69 o
   7   4   0      422.32      368.06      5.07 o
   8   4   0      155.57      160.46      4.69 o
   9   4   0      404.95      384.62      6.74 o
  10   4   0      122.43      122.40      4.75 o
  11   4   0       47.27       40.33      9.44 o
  12   4   0        0.01       -3.42      8.33 o
  13   4   0        0.41       -0.36      5.45 o
   1   5   0     1161.19     1169.88      5.77 o
   2   5   0     1590.11     1767.38     14.87 o
   3   5   0      145.28      124.62      4.39 o
   4   5   0      253.05      283.80      4.37 o
   5   5   0      126.45      146.62      3.25 o
   6   5   0       41.08       35.85      1.22 o
   7   5   0      794.18      758.91      9.45 o
   8   5   0        3.03        2.02      1.49 o
   9   5   0       64.06       69.83      3.84 o
  10   5   0       11.68        8.43      4.71 o
  11   5   0       12.70       10.13      5.40 o
  12   5   0        0.33       -0.98      5.03 o
   0   6   0      174.44      131.23      3.04 o
   1   6   0     1312.72     1406.36      9.58 o
   2   6   0       26.89       37.72      1.72 o
   3   6   0       39.52       38.09      1.65 o
   4   6   0        0.47        0.20      1.03 o
   5   6   0        0.00       -0.10      1.09 o
   6   6   0        0.58        0.89      1.25 o
   7   6   0       26.62       25.56      2.07 o
   8   6   0        1.97        3.53      2.22 o
   9   6   0       14.81       11.28      4.38 o
  10   6   0      125.98      133.81      7.63 o
  11   6   0       59.53       49.10      6.13 o
  12   6   0        0.54       -1.43      5.16 o
   1   7   0        0.61        1.02      1.09 o
   2   7   0        3.68        3.82      1.42 o
   3   7   0        5.47       10.09      1.40 o
   4   7   0      328.94      314.32      4.27 o
   5   7   0       52.46       58.54      1.94 o
   6   7   0      183.26      193.17      3.15 o
   7   7   0       30.03       25.74      4.59 o
   8   7   0       29.56       26.15      4.62 o
   9   7   0       14.60       14.26      5.24 o
  10   7   0        4.32        4.07      5.26 o
  11   7   0        7.50        9.48      5.71 o
   0   8   0      420.61      419.34      7.43 o
   1   8   0       10.90       10.33      1.41 o
   2   8   0      902.12      893.78      6.29 o
   3   8   0      283.06      291.00      4.16 o
   4   8   0        0.97        3.58      2.08 o
   5   8   0       27.52       26.24      3.01 o
   6   8   0        0.03        0.00      2.11 o
   7   8   0      123.65      118.53      6.91 o
   8   8   0        1.26        1.33      4.87 o
   9   8   0        0.52       -0.02      5.06 o
  10   8   0       41.28       34.58      5.96 o
  11   8   0       44.53       43.95      7.32 o
   1   9   0      239.91      257.32      5.00 o
   2   9   0        2.54        3.84      1.74 o
   3   9   0        4.32        4.16      1.55 o
   4   9   0      134.53      137.51      5.04 o
   5   9   0      343.49      340.12      7.20 o
   6   9   0       37.21       35.34      5.33 o
   7   9   0        3.22        4.58      8.05 o
   8   9   0        0.95       -3.90      5.16 o
   9   9   0       68.10       81.12      7.28 o
  10   9   0       31.12       26.98      6.37 o
   0  10   0      165.65      157.35      5.43 o
   1  10   0        5.74        4.55      2.71 o
   2  10   0        1.81        1.80      2.80 o
   3  10   0       67.82       63.13      4.17 o
   4  10   0       14.56       11.86      3.33 o
   5  10   0        7.48        8.55      3.41 o
   6  10   0       59.84       67.27      6.15 o
   7  10   0        0.19       -0.17      7.20 o
   8  10   0        0.00       -1.82      7.96 o
   9  10   0       24.72       31.38     10.24 o
   1  11   0        2.51        1.44      4.12 o
   2  11   0       94.23       98.74      4.76 o
   3  11   0        0.96        4.46      3.26 o
   4  11   0        0.00       -0.12      3.25 o
   5  11   0       10.55        7.61      4.84 o
   6  11   0        4.21       -1.26      8.00 o
   7  11   0        8.66        8.33      8.51 o
   8  11   0       26.28       11.65      9.49 o
   0  12   0       19.16       22.52      6.82 o
   1  12   0       15.18       11.77      4.72 o
   2  12   0      137.57      150.41      7.64 o
   3  12   0      223.29      218.16      9.05 o
   4  12   0       27.52       35.75      8.87 o
   5  12   0        0.93        4.63      5.50 o
   6  12   0       59.60       64.81     10.52 o
   7  12   0        1.09       -2.99      9.24 o
   1  13   0        0.33        0.87      4.83 o
   2  13   0       32.71       29.94      5.72 o
   3  13   0        1.37       -1.58      7.88 o
   0  14   0       17.09       16.81      8.42 o
   1  14   0        0.37        6.54      8.53 o
 -14   1   1        5.11       -3.16      8.81 o
 -13   1   1        6.42        7.72      7.99 o
 -12   1   1       38.68       39.39      5.44 o
 -11   1   1        7.91        6.45      4.39 o
 -10   1   1       10.33       11.49      4.05 o
  -9   1   1     1036.62     1044.47     24.11 o
  -8   1   1       41.62       37.29      2.33 o
  -7   1   1        3.15        0.92      1.43 o
  -6   1   1       30.96       22.55      1.57 o
  -5   1   1      430.39      420.64      4.32 o
  -4   1   1       80.72      121.52      2.16 o
  -3   1   1     3019.73     2842.67     11.10 o
  -2   1   1     1790.14     1880.97      6.79 o
   2   1   1        0.50        0.54      0.81 o
   3   1   1     3233.37     3317.64     11.40 o
   4   1   1      233.95      253.44      2.17 o
   5   1   1       17.19       19.04      1.04 o
   6   1   1        6.90        4.52      1.03 o
   7   1   1      920.60      913.38      8.70 o
   8   1   1      200.66      209.32      4.35 o
   9   1   1        5.15        6.20      4.37 o
  10   1   1      160.33      150.05      7.03 o
  11   1   1      242.27      231.45      7.03 o
  12   1   1       16.54       22.56      5.25 o
  13   1   1       29.60       24.37      5.63 o
  14   1   1        0.38        4.43      9.94 o
 -14   2   1        9.68        8.01      9.72 o
 -13   2   1      105.73      117.91     12.04 o
 -12   2   1       16.69       21.06      4.59 o
 -11   2   1      395.13      400.91     17.29 o
 -10   2   1      448.53      435.90     10.35 o
  -9   2   1      409.00      421.99      7.52 o
  -8   2   1      431.76      420.79      5.27 o
  -7   2   1        6.46        6.52      2.15 o
  -6   2   1       68.76       58.26      2.25 o
  -5   2   1      496.55      514.63      4.40 o
  -4   2   1      761.76      831.57      5.21 o
  -3   2   1      386.76      398.03      6.86 o
  -2   2   1     3621.69     3622.61     14.64 o
  -1   2   1    34843.14    32346.49    808.98 o
   1   2   1     3622.63     3837.46     11.03 o
   2   2   1     1885.53     1980.89     16.65 o
   3   2   1        8.05        9.99      0.88 o
   4   2   1       58.74       56.51      1.51 o
   5   2   1      649.22      681.35      4.19 o
   6   2   1      247.67      238.90      3.25 o
   7   2   1        6.49        9.16      1.25 o
   8   2   1      886.57      857.50      7.19 o
   9   2   1       26.02       24.09      4.03 o
  10   2   1      453.68      425.65     11.91 o
  11   2   1       32.55       33.82      3.95 o
  12   2   1        9.59        8.77      4.90 o
  13   2   1        0.00       -0.61      8.77 o
  14   2   1        1.42       -2.67     10.96 o
 -13   3   1      145.13      174.98     14.20 o
 -12   3   1       11.58        6.23      6.64 o
 -11   3   1       52.82       49.92      5.00 o
 -10   3   1       35.67       36.66      4.23 o
  -9   3   1        2.40        1.31      2.42 o
  -8   3   1       36.42       35.23      2.81 o
  -7   3   1       23.15       20.40      1.75 o
  -6   3   1       27.91       32.67      1.69 o
  -5   3   1       32.50       39.63      1.48 o
  -4   3   1      320.52      313.14      2.66 o
  -3   3   1        0.32        0.79      0.60 o
  -2   3   1      367.03      332.59      4.56 o
  -1   3   1     6053.39     6184.04     17.24 o
   0   3   1     2374.51     2365.25     12.18 o
   1   3   1    10688.70    10880.15     49.23 o
   2   3   1      865.66      813.00      3.47 o
   3   3   1      524.93      594.54      9.58 o
   4   3   1        0.16        0.80      0.93 o
   5   3   1      512.91      493.01      4.77 o
   6   3   1        0.48        1.15      0.57 o
   7   3   1       31.70       28.23      1.38 o
   8   3   1      319.06      303.18      7.72 o
   9   3   1        0.05        0.59      2.70 o
  10   3   1      627.37      645.14     11.23 o
  11   3   1        4.28        4.71      3.23 o
  12   3   1       19.77       21.37      8.38 o
  13   3   1       17.35        3.41      9.62 o
 -13   4   1        1.29        3.02      5.76 o
 -12   4   1       21.90       17.58      9.58 o
 -11   4   1        0.28       -3.54      7.99 o
 -10   4   1       81.32       88.99      5.06 o
  -9   4   1       44.48       44.12      3.02 o
  -8   4   1      144.01      145.73      3.92 o
  -7   4   1      460.16      467.23      4.81 o
  -6   4   1       53.28       47.78      2.28 o
  -5   4   1      217.96      219.04      2.31 o
  -4   4   1      179.33      225.03      2.47 o
  -3   4   1      524.27      550.74      4.25 o
  -2   4   1      310.36      300.74      4.59 o
  -1   4   1     1323.50     1436.12     14.12 o
   0   4   1     1156.24     1233.97      6.85 o
   1   4   1      340.75      384.76      3.40 o
   2   4   1      740.54      785.95     10.59 o
   3   4   1       10.53        7.26      0.59 o
   4   4   1        4.60        8.26      0.88 o
   5   4   1       69.40       64.92      2.15 o
   6   4   1      345.95      333.54      4.66 o
   7   4   1      132.62      125.31      4.67 o
   8   4   1       18.36       19.11      2.28 o
   9   4   1      349.16      371.85      7.60 o
  10   4   1        2.34        3.05      2.69 o
  11   4   1        4.65        4.81      3.44 o
  12   4   1       50.84       49.08      6.35 o
  13   4   1        0.60        2.99      8.45 o
 -12   5   1       63.03       63.94      7.01 o
 -11   5   1        0.00        0.33      4.69 o
 -10   5   1       39.70       47.39      5.58 o
  -9   5   1       31.17       34.44      4.92 o
  -8   5   1      290.10      286.92      4.28 o
  -7   5   1        0.00       -0.38      0.94 o
  -6   5   1      147.81      131.03      2.52 o
  -5   5   1       37.94       39.09      1.74 o
  -4   5   1       68.93       73.87      1.80 o
  -3   5   1      478.65      455.58      4.02 o
  -2   5   1     3062.52     3170.73     11.54 o
  -1   5   1      178.85      184.72      2.74 o
   0   5   1       30.72       25.27      1.38 o
   1   5   1       11.88        7.25      1.07 o
   2   5   1     1690.82     1756.82      8.23 o
   3   5   1       53.17       62.24      2.01 o
   4   5   1        2.67        2.88      1.13 o
   5   5   1       23.05       24.94      0.90 o
   6   5   1      146.35      135.86      1.92 o
   7   5   1     1220.49     1229.31     10.43 o
   8   5   1      218.69      215.33      4.47 o
   9   5   1       52.42       56.09      4.23 o
  10   5   1        7.78       11.73      3.21 o
  11   5   1      287.20      284.50     10.44 o
  12   5   1       37.51       32.65      6.99 o
 -12   6   1        3.23        0.00      6.00 o
 -11   6   1        7.86        4.01      5.30 o
 -10   6   1      162.53      149.53      7.96 o
  -9   6   1       59.50       51.51      5.85 o
  -8   6   1       26.24       24.92      4.41 o
  -7   6   1       15.64       13.25      1.76 o
  -6   6   1      541.80      491.76      7.37 o
  -5   6   1        1.02        1.56      0.85 o
  -4   6   1       31.50       39.44      1.36 o
  -3   6   1       38.16       43.60      2.90 o
  -2   6   1      140.32      154.55      4.55 o
  -1   6   1      751.06      722.80      4.82 o
   0   6   1        8.52       13.68      1.23 o
   1   6   1      211.22      221.28      3.62 o
   2   6   1       27.76       23.90      1.70 o
   3   6   1      480.13      479.91      5.25 o
   4   6   1       38.12       44.84      1.86 o
   5   6   1       10.64       13.99      1.43 o
   6   6   1       90.34       89.36      2.38 o
   7   6   1        0.01        1.76      2.11 o
   8   6   1       13.60       11.78      2.74 o
   9   6   1      115.47      113.73      7.35 o
  10   6   1      183.90      186.55      9.14 o
  11   6   1        4.07        2.64      5.43 o
  12   6   1        0.22        4.26      6.28 o
 -11   7   1        4.19        4.66      5.09 o
 -10   7   1        9.75        8.91      5.50 o
  -9   7   1       15.88        8.19      4.99 o
  -8   7   1      199.28      183.26      8.10 o
  -7   7   1        9.41       11.93      2.45 o
  -6   7   1       82.35       79.81      3.63 o
  -5   7   1       50.37       52.65      2.82 o
  -4   7   1       89.59       72.68      4.59 o
  -3   7   1        0.00        1.83      0.87 o
  -2   7   1      428.35      431.85      6.22 o
  -1   7   1        7.48        9.88      1.74 o
   0   7   1      130.31      126.85      2.54 o
   1   7   1      168.41      193.39      3.31 o
   2   7   1        2.34        2.82      1.44 o
   3   7   1     1019.91     1015.43      8.45 o
   4   7   1      162.96      153.45      3.39 o
   5   7   1      246.76      249.92      3.88 o
   6   7   1      491.71      461.36      5.10 o
   7   7   1       58.61       64.54      2.89 o
   8   7   1       16.80       18.55      4.81 o
   9   7   1       10.73       14.74      4.98 o
  10   7   1       88.14       78.99      6.93 o
  11   7   1      101.37      126.60      8.67 o
 -11   8   1       62.13       66.88      7.64 o
 -10   8   1       84.38       84.56      7.89 o
  -9   8   1      119.39      121.72      7.97 o
  -8   8   1       98.68       93.22      7.22 o
  -7   8   1       11.61       11.00      4.20 o
  -6   8   1       10.93        7.15      2.56 o
  -5   8   1      292.66      298.64      6.59 o
  -4   8   1       29.26       30.71      3.16 o
  -3   8   1       66.90       55.80      1.54 o
  -2   8   1       66.25       70.31      2.34 o
  -1   8   1       20.94       21.12      1.60 o
   0   8   1      829.73      819.29      7.17 o
   1   8   1      112.61      122.73      2.98 o
   2   8   1      313.88      317.07      4.75 o
   3   8   1      182.80      199.14      5.44 o
   4   8   1      177.71      177.16      3.50 o
   5   8   1        0.26        0.95      1.40 o
   6   8   1      440.02      412.33      8.86 o
   7   8   1       13.36       14.35      3.81 o
   8   8   1        7.81        4.32      7.18 o
   9   8   1        2.00       -2.33      4.97 o
  10   8   1        7.81        7.75      5.89 o
 -10   9   1        2.80        5.13      6.28 o
  -9   9   1        6.76        8.80      5.95 o
  -8   9   1       12.22        8.77      4.84 o
  -7   9   1        4.22       -0.06      7.22 o
  -6   9   1       12.01        9.32      3.33 o
  -5   9   1        6.90        3.65      2.88 o
  -4   9   1       13.69       17.08      3.18 o
  -3   9   1       26.26       20.70      3.10 o
  -2   9   1       51.63       51.04      2.34 o
  -1   9   1        8.85        5.68      1.71 o
   0   9   1      105.27      108.27      3.20 o
   1   9   1       78.10       80.06      3.24 o
   2   9   1       67.89       72.37      2.87 o
   3   9   1        6.76        8.30      1.79 o
   4   9   1       22.94       30.89      4.27 o
   5   9   1       22.01       29.22      3.23 o
   6   9   1       36.20       41.28      5.70 o
   7   9   1       55.10       60.53      8.51 o
   8   9   1        3.95        3.32      8.03 o
   9   9   1        8.32        3.16      6.05 o
  10   9   1       10.50        7.79      5.95 o
  -9  10   1       72.42       96.88     12.84 o
  -8  10   1        0.52        0.06      7.63 o
  -7  10   1        8.37        9.36      7.38 o
  -6  10   1       19.26       20.60      7.40 o
  -5  10   1      209.44      214.08      6.36 o
  -4  10   1      109.60       97.34      4.87 o
  -3  10   1       46.72       50.11      4.01 o
  -2  10   1       28.85       31.09      3.47 o
  -1  10   1       12.72       11.11      2.66 o
   0  10   1      196.24      193.23      4.19 o
   1  10   1        2.70        3.35      2.55 o
   2  10   1       49.17       46.08      2.60 o
   3  10   1        0.21       -2.91      2.91 o
   4  10   1      226.88      213.87      7.98 o
   5  10   1       43.77       32.15      5.43 o
   6  10   1       52.65       46.19      5.83 o
   7  10   1       21.83       29.96      5.52 o
   8  10   1       11.06       17.35      9.47 o
   9  10   1       51.01       63.52     11.92 o
  -8  11   1        6.74        1.99      8.23 o
  -7  11   1       40.31       37.25      9.09 o
  -6  11   1       50.03       36.79      8.85 o
  -5  11   1       11.75        8.69      6.32 o
  -4  11   1      135.62      122.48      5.47 o
  -3  11   1       67.19       65.85      4.42 o
  -2  11   1        3.11        1.82      3.05 o
  -1  11   1        0.05       -3.62      3.62 o
   0  11   1       25.51       27.53      4.80 o
   1  11   1       59.49       51.89      5.24 o
   2  11   1        0.48        0.44      3.08 o
   3  11   1      250.43      266.36      7.15 o
   4  11   1      200.98      206.33      6.98 o
   5  11   1      198.15      205.84      9.31 o
   6  11   1       48.54       45.25      6.29 o
   7  11   1        6.69        3.02      8.93 o
   8  11   1       23.92       30.95      9.93 o
  -7  12   1       10.11       17.74      9.82 o
  -6  12   1      113.55      109.97     11.45 o
  -5  12   1       20.17       12.30      7.25 o
  -4  12   1        9.83       11.37      6.78 o
  -3  12   1       71.96       70.85      6.17 o
  -2  12   1       89.93       96.24      6.88 o
  -1  12   1        0.51        3.52      4.67 o
   0  12   1        2.34        2.28      4.69 o
   1  12   1        2.20        3.14      4.63 o
   2  12   1        5.12        4.86      4.43 o
   3  12   1       57.80       69.12      5.93 o
   4  12   1       27.21       18.33      7.07 o
   5  12   1       93.57       92.42      7.44 o
   6  12   1        6.07        6.52      6.04 o
   7  12   1       55.70       68.91     10.26 o
  -2  13   1        0.37        0.42      5.03 o
  -1  13   1        0.69        2.08      4.87 o
   0  13   1       38.16       35.98      5.69 o
   1  13   1       46.77       59.30      6.42 o
   2  13   1       37.80       44.04      5.76 o
   3  13   1       10.59       15.32      8.39 o
  -1  14   1        7.22        9.76      8.76 o
   0  14   1       30.44       30.81      9.53 o
   1  14   1       53.61       47.35      8.84 o
 -14   0   2        0.75        1.82      8.70 o
 -13   0   2      215.25      211.97     12.97 o
 -12   0   2      933.82      974.37     23.83 o
 -11   0   2       73.08       58.60      8.05 o
 -10   0   2      698.66      676.95     17.92 o
  -9   0   2      355.94      348.24     12.33 o
  -8   0   2      113.97      118.37      7.32 o
  -7   0   2       10.02       11.97      2.10 o
  -6   0   2      190.12      192.03      7.44 o
  -5   0   2     1129.60     1160.15     29.28 o
  -4   0   2      490.55      511.86      9.24 o
  -3   0   2    11182.79    11729.97    148.80 o
   2   0   2      913.37     1008.45      9.50 o
   3   0   2       30.81       36.09      1.44 o
   4   0   2      695.50      668.07     10.53 o
   5   0   2        8.13        5.11      2.84 o
   6   0   2      341.33      346.35      9.68 o
   7   0   2       44.53       36.03      5.13 o
   8   0   2       27.54       29.39      5.59 o
   9   0   2     3258.27     3151.02     36.16 o
  10   0   2      230.58      249.78     12.17 o
  11   0   2       22.61       22.24      7.48 o
  12   0   2       42.08       42.50      5.82 o
  13   0   2      109.20      113.59     10.98 o
  14   0   2      119.68      113.48     10.67 o
 -14   1   2       82.79       71.64     10.20 o
 -13   1   2       13.53       11.85      5.01 o
 -12   1   2      115.13      113.86      6.86 o
 -11   1   2       24.83       29.28      5.17 o
 -10   1   2       23.61       28.95      4.52 o
  -9   1   2        3.32        1.81      3.70 o
  -8   1   2        2.15        1.59      1.96 o
  -7   1   2       21.72       21.70      2.94 o
  -6   1   2      158.06      191.14      3.78 o
  -5   1   2      237.18      313.92      3.81 o
  -4   1   2      118.48      115.76      2.51 o
  -3   1   2      620.15      634.69      4.63 o
  -2   1   2    18101.69    18232.79    130.85 o
   2   1   2     1410.03     1424.74     29.43 o
   3   1   2      850.56      885.88      7.98 o
   4   1   2       17.36       15.04      1.57 o
   5   1   2       25.40       20.65      1.44 o
   6   1   2       82.57       90.52      3.94 o
   7   1   2     2346.52     2322.81     18.75 o
   8   1   2       69.45       68.09      4.85 o
   9   1   2       61.65       68.17      5.36 o
  10   1   2       59.80       60.05      6.00 o
  11   1   2        2.18        4.69      3.93 o
  12   1   2       16.62       17.75      4.19 o
  13   1   2        3.94        1.26      5.57 o
  14   1   2        0.01       -0.86     10.64 o
 -14   2   2        0.04       -0.29      9.80 o
 -13   2   2        0.59        3.75      8.19 o
 -12   2   2       44.84       42.22      5.03 o
 -11   2   2      230.12      227.56     11.26 o
 -10   2   2      291.40      275.94      8.36 o
  -9   2   2      151.19      153.12     11.40 o
  -8   2   2       19.51       16.61      3.29 o
  -7   2   2        0.94        0.72      2.48 o
  -6   2   2      277.06      291.23      3.89 o
  -5   2   2      982.84     1041.73      9.06 o
  -4   2   2      140.95      153.64      2.33 o
  -3   2   2      540.40      572.60      6.52 o
  -2   2   2    19051.35    19141.04    100.02 o
  -1   2   2     2589.89     2653.37     11.14 o
   0   2   2       30.86       32.76      1.24 o
   1   2   2     2394.36     2415.10      8.49 o
   2   2   2      468.25      454.88      4.89 o
   3   2   2      109.41      118.15      2.05 o
   4   2   2      180.07      181.49      2.81 o
   5   2   2      299.58      331.93      4.07 o
   6   2   2      126.20      148.85      4.69 o
   7   2   2       91.75       80.84      4.31 o
   8   2   2       41.55       43.77      4.28 o
   9   2   2       34.79       37.90      4.45 o
  10   2   2      264.81      269.73      8.87 o
  11   2   2       34.18       35.94      4.36 o
  12   2   2       62.84       65.91      4.88 o
  13   2   2       34.12       44.94      9.17 o
 -13   3   2       40.02       49.78      8.98 o
 -12   3   2        1.17       -2.87      6.84 o
 -11   3   2        0.76        3.06      5.00 o
 -10   3   2       64.30       57.15      4.41 o
  -9   3   2       73.93       67.13      4.53 o
  -8   3   2       78.48       72.10      4.28 o
  -7   3   2      149.21      150.10      3.61 o
  -6   3   2       23.57       29.81      1.52 o
  -5   3   2        2.64        0.63      0.82 o
  -4   3   2     1037.57     1065.46      4.59 o
  -3   3   2      866.13      993.89     19.27 o
  -2   3   2     3085.59     3322.47     59.53 o
  -1   3   2     1418.75     1424.10      5.01 o
   0   3   2      377.02      347.54      2.48 o
   1   3   2      435.89      483.34      2.48 o
   2   3   2        0.68        0.86      0.53 o
   3   3   2       21.23       26.95      0.92 o
   4   3   2      113.55      107.24      2.30 o
   5   3   2      424.43      412.53      4.59 o
   6   3   2     3200.64     3176.04     18.46 o
   7   3   2      631.31      606.63     14.82 o
   8   3   2       50.09       47.20      4.30 o
   9   3   2       79.41       72.84      5.08 o
  10   3   2       47.23       57.75      6.54 o
  11   3   2       11.62       15.73      3.93 o
  12   3   2       54.52       58.55      7.81 o
  13   3   2        8.67       14.51      8.40 o
 -13   4   2       29.51       38.48      9.96 o
 -12   4   2       81.24       78.02     10.49 o
 -11   4   2      242.20      245.26     14.38 o
 -10   4   2        2.31        6.26      3.29 o
  -9   4   2      138.92      134.62      5.21 o
  -8   4   2       48.52       40.14      3.11 o
  -7   4   2        1.89        0.61      1.39 o
  -6   4   2      189.55      189.59      2.86 o
  -5   4   2       18.72       15.87      0.80 o
  -4   4   2       61.28       64.14      3.40 o
  -3   4   2      222.30      249.98      5.55 o
  -2   4   2       54.53       83.09      2.59 o
  -1   4   2      405.70      438.11      3.65 o
   0   4   2      255.40      325.43      3.25 o
   1   4   2       53.91       81.99      1.45 o
   2   4   2      730.74      811.43      3.92 o
   3   4   2       98.66       80.61      1.47 o
   4   4   2        8.28        5.72      0.77 o
   5   4   2      228.48      221.92      3.53 o
   6   4   2      334.54      318.40      4.97 o
   7   4   2       38.78       40.13      2.67 o
   8   4   2       12.73       12.02      2.63 o
   9   4   2      128.60      116.49      5.95 o
  10   4   2        0.24        0.30      2.63 o
  11   4   2        2.49        1.96      3.34 o
  12   4   2      133.64      131.55      8.10 o
  13   4   2       44.86       44.55     10.68 o
 -12   5   2        0.94        0.89      4.97 o
 -11   5   2        1.61        2.25      4.51 o
 -10   5   2      361.53      352.05     10.55 o
  -9   5   2       68.75       72.88      5.56 o
  -8   5   2       31.99       27.18      2.42 o
  -7   5   2      148.68      141.25      3.85 o
  -6   5   2       20.32       22.87      1.49 o
  -5   5   2       24.04       29.83      3.47 o
  -4   5   2        0.02        1.55      1.98 o
  -3   5   2     1073.41     1112.63     12.47 o
  -2   5   2        0.13        1.56      0.58 o
  -1   5   2      274.29      271.07      3.19 o
   0   5   2      139.26      147.78      2.79 o
   1   5   2      847.09      858.73      5.64 o
   2   5   2     2932.33     2990.68     15.10 o
   3   5   2      317.11      333.89      3.69 o
   4   5   2        3.82        3.16      0.67 o
   5   5   2      543.18      520.59      3.32 o
   6   5   2      694.77      689.21      6.48 o
   7   5   2       81.68       74.12      3.42 o
   8   5   2       79.90       76.84      3.12 o
   9   5   2        0.14        0.84      3.24 o
  10   5   2        9.72        8.90      4.48 o
  11   5   2      164.87      161.97     19.28 o
  12   5   2       12.69       17.67      5.66 o
 -12   6   2       59.85       61.66      6.86 o
 -11   6   2      196.69      218.05      9.59 o
 -10   6   2      173.72      186.49     14.45 o
  -9   6   2       22.03       20.82      5.09 o
  -8   6   2       59.58       69.04      8.96 o
  -7   6   2       22.05       30.21      4.00 o
  -6   6   2       47.04       48.46      4.28 o
  -5   6   2      460.03      445.39      9.27 o
  -4   6   2        6.57       11.81      2.19 o
  -3   6   2      153.36      151.99      5.29 o
  -2   6   2     1248.45     1267.60      5.98 o
  -1   6   2      139.63      138.22      2.40 o
   0   6   2      248.75      262.21      3.62 o
   1   6   2       97.13      126.95      2.68 o
   2   6   2      216.19      210.94      3.88 o
   3   6   2        1.39        2.59      1.35 o
   4   6   2       25.10       26.93      1.66 o
   5   6   2      339.88      304.26      3.98 o
   6   6   2       99.35      102.41      3.64 o
   7   6   2      310.45      299.80      5.98 o
   8   6   2      174.70      166.07     11.98 o
   9   6   2       37.64       35.68      7.07 o
  10   6   2       25.98       27.69      5.78 o
  11   6   2      101.48       98.14      7.64 o
  12   6   2        1.12        4.27      6.26 o
 -11   7   2        0.10        2.31      5.62 o
 -10   7   2       60.51       71.45      6.73 o
  -9   7   2        6.97        7.15      4.60 o
  -8   7   2        0.01        0.84      4.28 o
  -7   7   2      136.16      129.79      6.53 o
  -6   7   2       54.21       48.47      4.76 o
  -5   7   2      180.22      174.91      6.63 o
  -4   7   2      624.32      630.05     27.71 o
  -3   7   2      547.09      567.34      9.88 o
  -2   7   2       62.37       62.69      2.41 o
  -1   7   2      365.06      369.15      3.78 o
   0   7   2       11.22        7.86      1.24 o
   1   7   2        6.67        9.57      1.72 o
   2   7   2       19.13       27.10      2.10 o
   3   7   2      719.87      740.14      7.25 o
   4   7   2      152.12      166.21      3.64 o
   5   7   2      453.49      443.63      6.37 o
   6   7   2      114.13      116.35      2.76 o
   7   7   2       27.64       20.00      2.52 o
   8   7   2        1.89        3.04      3.97 o
   9   7   2       62.68       57.73      6.16 o
  10   7   2       70.19       78.74      7.23 o
  11   7   2        1.56        0.91      5.30 o
 -11   8   2       44.52       58.48      7.65 o
 -10   8   2       23.49       20.29      6.00 o
  -9   8   2       17.62       26.06      8.27 o
  -8   8   2        6.25        5.47      4.88 o
  -7   8   2        0.05       -0.28      2.61 o
  -6   8   2       24.06       20.81      3.02 o
  -5   8   2        1.53        0.56      3.50 o
  -4   8   2        2.89        4.60      2.60 o
  -3   8   2       38.05       36.90      3.32 o
  -2   8   2        0.64        0.24      0.56 o
  -1   8   2      648.57      664.74      9.42 o
   0   8   2       28.16       25.96      1.78 o
   1   8   2        7.02        4.72      1.58 o
   2   8   2       86.00       83.12      2.91 o
   3   8   2      111.03      114.65      4.28 o
   4   8   2       32.11       32.67      3.12 o
   5   8   2        5.01        5.21      1.70 o
   6   8   2       92.58      100.11     11.06 o
   7   8   2       15.61       18.85      3.97 o
   8   8   2      122.18      115.05      7.84 o
   9   8   2      129.28      144.12     10.89 o
  10   8   2        8.14       12.64      5.99 o
 -10   9   2        0.43       -0.78      5.99 o
  -9   9   2       52.30       51.60     12.03 o
  -8   9   2       44.07       50.84      6.01 o
  -7   9   2       16.39        9.51      7.00 o
  -6   9   2       25.10       22.76      4.02 o
  -5   9   2      247.47      236.82      7.67 o
  -4   9   2       12.86        6.19      2.97 o
  -3   9   2       16.25       17.13      3.03 o
  -2   9   2      494.02      484.57      5.37 o
  -1   9   2       90.72       99.78      2.94 o
   0   9   2      116.16      106.77      3.21 o
   1   9   2       11.05       10.88      1.74 o
   2   9   2       22.84       18.10      2.13 o
   3   9   2      209.79      217.63      4.32 o
   4   9   2      603.10      652.38      6.92 o
   5   9   2      116.02      117.18      4.48 o
   6   9   2        1.14        1.15      4.31 o
   7   9   2       21.88       23.52      5.61 o
   8   9   2      108.54      115.81      8.13 o
   9   9   2       28.39       34.85      6.49 o
  10   9   2       73.69       76.99     12.44 o
  -9  10   2        4.18        2.89      8.48 o
  -8  10   2       72.34       80.34     11.04 o
  -7  10   2        8.71       20.79      7.64 o
  -6  10   2       32.85       32.43      8.12 o
  -5  10   2        1.75        1.55      3.74 o
  -4  10   2      585.34      594.09     11.25 o
  -3  10   2      239.89      249.59      6.62 o
  -2  10   2      121.65      130.12      4.98 o
  -1  10   2      253.55      248.85      6.10 o
   0  10   2      118.59      114.48      3.45 o
   1  10   2      106.31      113.35      3.57 o
   2  10   2       10.21       12.89      2.19 o
   3  10   2      199.17      201.82      8.31 o
   4  10   2       34.06       39.11      6.39 o
   5  10   2      294.78      285.81     10.15 o
   6  10   2        0.48       -2.10      4.86 o
   7  10   2        2.81        7.35      5.25 o
   8  10   2        2.31        5.32      8.06 o
   9  10   2        0.43        1.28      9.03 o
  -8  11   2        3.11        3.19      9.32 o
  -7  11   2       46.11       39.31      8.68 o
  -6  11   2       19.90       12.36      7.50 o
  -5  11   2       54.46       48.34      7.74 o
  -4  11   2       75.26       86.21      9.25 o
  -3  11   2       18.21       16.16      3.32 o
  -2  11   2       14.07       14.27      3.20 o
  -1  11   2       12.17       11.93      4.39 o
   0  11   2        0.79        4.45      4.09 o
   1  11   2       83.67       83.60      9.53 o
   2  11   2       57.19       53.98      4.10 o
   3  11   2        0.79       -0.15      3.30 o
   4  11   2        3.67        2.41      4.92 o
   5  11   2        9.66        9.30      4.96 o
   6  11   2       62.04       69.04      6.71 o
   7  11   2       55.46       56.24      6.42 o
   8  11   2        0.31        0.56     10.16 o
  -7  12   2       32.47       35.62      9.12 o
  -6  12   2        0.69       -2.76      7.97 o
  -5  12   2       15.40        9.89      7.06 o
  -4  12   2       14.67        7.17      4.52 o
  -3  12   2        0.89        1.70      6.64 o
  -2  12   2       42.41       41.89      5.68 o
  -1  12   2        1.16        1.58      4.57 o
   0  12   2       29.18       25.04      4.98 o
   1  12   2        4.26        1.88      4.48 o
   2  12   2        6.00        4.82      4.65 o
   3  12   2      126.28      139.94     11.97 o
   4  12   2       20.99       18.56      7.85 o
   5  12   2        0.21        0.74      5.53 o
   6  12   2       55.68       39.17      9.01 o
   7  12   2        0.02       -3.92     10.45 o
  -3  13   2        6.76       15.02      7.52 o
  -2  13   2       31.70       28.23      8.13 o
  -1  13   2        0.95       -2.81      6.67 o
   0  13   2       19.67       22.50      7.94 o
   1  13   2       33.84       40.42      7.66 o
   2  13   2        8.01        8.20      8.55 o
   3  13   2       62.20       79.94     10.86 o
  -2  14   2        0.99       -1.02      9.05 o
  -1  14   2       19.99       10.91      9.65 o
 -14   1   3       71.14       93.77     10.69 o
 -13   1   3       95.98      102.33      6.76 o
 -12   1   3       10.07        6.24      4.25 o
 -11   1   3      257.95      257.37      8.82 o
 -10   1   3       88.66       89.00      7.34 o
  -9   1   3      189.07      185.01      9.85 o
  -8   1   3       51.04       38.10      3.71 o
  -7   1   3      234.32      230.59      6.15 o
  -6   1   3      312.87      340.69      5.14 o
  -5   1   3        7.54        1.97      1.39 o
  -4   1   3      367.32      433.34      4.62 o
  -3   1   3     3340.29     3454.00     16.72 o
  -2   1   3        7.61       10.07      1.29 o
  -1   1   3     3513.61     3742.40     49.14 o
   1   1   3     1732.41     1689.90     12.72 o
   2   1   3        0.27        1.06      1.15 o
   3   1   3      371.77      433.31      4.37 o
   4   1   3      531.55      573.79      6.47 o
   5   1   3     1948.22     2187.77     11.60 o
   6   1   3      526.40      536.24      8.63 o
   7   1   3      398.81      380.90      8.18 o
   8   1   3      209.24      195.90     10.62 o
   9   1   3        2.02        3.45      3.45 o
  10   1   3       56.95       56.38     11.06 o
  11   1   3        5.70        5.15      4.49 o
  12   1   3        0.25       -0.95      4.09 o
  13   1   3       18.68       19.10      5.05 o
  14   1   3       44.99       61.03     10.28 o
 -14   2   3       39.67       46.68     10.05 o
 -13   2   3       31.90       30.83      7.87 o
 -12   2   3      115.78      127.34      7.39 o
 -11   2   3       87.98       83.05      5.94 o
 -10   2   3       82.27       67.68      5.22 o
  -9   2   3       41.24       38.25      4.13 o
  -8   2   3      212.79      205.49     11.91 o
  -7   2   3      101.69      113.70      3.35 o
  -6   2   3     1286.10     1395.41      9.55 o
  -5   2   3      140.70      152.30      4.18 o
  -4   2   3      632.24      677.84      5.15 o
  -3   2   3      454.47      514.70      3.26 o
  -2   2   3       70.59       75.04      1.52 o
  -1   2   3     1179.52     1192.15      4.81 o
   0   2   3      408.23      414.19      3.87 o
   1   2   3      766.89      826.05      4.15 o
   2   2   3      316.72      333.97      2.74 o
   3   2   3      398.29      398.24      3.80 o
   4   2   3      212.33      246.01      4.25 o
   5   2   3      288.67      293.27      4.72 o
   6   2   3       80.02       79.65      4.39 o
   7   2   3      111.81      108.99      6.59 o
   8   2   3      794.62      770.09     12.15 o
   9   2   3       33.14       26.36      4.13 o
  10   2   3      268.84      277.65      9.04 o
  11   2   3       21.67       32.47      5.08 o
  12   2   3        5.95       11.18      6.14 o
  13   2   3      179.22      173.87      9.01 o
 -13   3   3       55.61       64.03      9.94 o
 -12   3   3       39.44       37.14      8.13 o
 -11   3   3      227.00      211.94     17.37 o
 -10   3   3       34.10       36.12      4.02 o
  -9   3   3       27.18       26.17      3.38 o
  -8   3   3       69.08       63.26      5.79 o
  -7   3   3      547.92      528.66      6.18 o
  -6   3   3        0.00        1.28      1.74 o
  -5   3   3      296.89      310.72      3.95 o
  -4   3   3     2555.13     2751.04     18.99 o
  -3   3   3     2645.93     2722.47      9.83 o
  -2   3   3     1257.83     1228.03      5.98 o
  -1   3   3      239.05      254.90      1.98 o
   0   3   3       42.08       36.31      1.08 o
   1   3   3      353.15      355.82      2.80 o
   2   3   3     2216.06     2293.17     13.66 o
   3   3   3     1194.85     1244.48      6.95 o
   4   3   3      116.45      140.47      2.72 o
   5   3   3      354.87      381.08      5.56 o
   6   3   3      519.53      481.84      9.75 o
   7   3   3       76.09       78.47      3.51 o
   8   3   3     1036.80     1011.77     13.92 o
   9   3   3      407.61      417.29      9.97 o
  10   3   3       30.20       35.44      4.78 o
  11   3   3        0.02       -3.77      5.59 o
  12   3   3       27.63       37.78      6.90 o
  13   3   3       18.92       14.30      8.85 o
 -13   4   3       46.50       50.99      9.89 o
 -12   4   3       94.94       92.09     10.65 o
 -11   4   3      185.42      211.04     13.68 o
 -10   4   3        1.82        0.97      3.16 o
  -9   4   3        6.66       11.14      2.88 o
  -8   4   3        3.68        4.34      2.14 o
  -7   4   3        3.64        7.62      1.35 o
  -6   4   3      225.07      254.16      3.12 o
  -5   4   3       41.17       30.34      1.01 o
  -4   4   3      640.45      586.30     15.61 o
  -3   4   3     3819.98     3949.06     33.20 o
  -2   4   3      852.98      806.91      7.20 o
  -1   4   3      182.94      181.58      2.10 o
   0   4   3      628.61      654.86      3.68 o
   1   4   3       22.44       20.82      0.81 o
   2   4   3      430.46      493.65      4.78 o
   3   4   3      196.70      209.95      2.87 o
   4   4   3      269.19      261.34      3.74 o
   5   4   3       14.51       15.30      1.53 o
   6   4   3      588.76      599.09      6.78 o
   7   4   3        0.58       -0.88      2.07 o
   8   4   3       10.38       11.79      2.64 o
   9   4   3        2.95        7.92      2.87 o
  10   4   3       11.40       14.07      3.95 o
  11   4   3        2.09        2.96      4.00 o
  12   4   3       14.84        7.36      5.68 o
 -13   5   3        6.06        8.64      8.32 o
 -12   5   3       12.48        9.17      5.36 o
 -11   5   3       11.49        9.12      5.84 o
 -10   5   3        0.06        0.98      4.40 o
  -9   5   3        0.28        0.06      3.55 o
  -8   5   3       61.45       61.46      2.58 o
  -7   5   3       49.11       49.97      1.48 o
  -6   5   3       52.16       45.72      4.12 o
  -5   5   3        7.93       10.87      2.94 o
  -4   5   3     1118.84     1170.32     12.62 o
  -3   5   3     1854.49     2023.56     26.09 o
  -2   5   3       54.65       59.43      3.88 o
  -1   5   3      772.35      793.96      6.59 o
   0   5   3        3.65        4.75      0.87 o
   1   5   3      606.04      625.05      4.56 o
   2   5   3       64.48       71.08      1.63 o
   3   5   3      268.66      305.01      3.05 o
   4   5   3        1.11        1.87      1.05 o
   5   5   3      568.31      562.91      6.53 o
   6   5   3      657.58      611.46      7.09 o
   7   5   3       60.29       62.44      3.06 o
   8   5   3        5.66        4.47      2.31 o
   9   5   3       71.41       88.05      5.07 o
  10   5   3       22.26       23.00      4.38 o
  11   5   3      204.02      187.73     11.86 o
  12   5   3        0.89        2.21      5.60 o
 -12   6   3       11.70       13.36      5.89 o
 -11   6   3        2.32        2.79      4.39 o
 -10   6   3        1.46        6.39      4.71 o
  -9   6   3      175.82      174.07      7.91 o
  -8   6   3       64.95       66.47      5.33 o
  -7   6   3        0.00       -0.12      3.18 o
  -6   6   3       34.98       33.82      3.96 o
  -5   6   3       38.24       35.74      3.61 o
  -4   6   3      261.53      251.38      6.72 o
  -3   6   3      333.41      315.18      7.14 o
  -2   6   3      163.38      161.76      6.56 o
  -1   6   3      179.61      209.76      5.92 o
   0   6   3      292.82      295.92      4.15 o
   1   6   3        0.63        0.21      1.08 o
   2   6   3       27.89       27.24      1.49 o
   3   6   3      300.96      298.68      5.08 o
   4   6   3      161.44      155.83      4.17 o
   5   6   3      864.30      848.19      8.00 o
   6   6   3      212.25      204.78      4.98 o
   7   6   3      378.61      392.16     10.10 o
   8   6   3      276.72      263.45      6.18 o
   9   6   3       49.04       51.51      4.27 o
  10   6   3       44.44       36.22      7.71 o
  11   6   3       26.36       32.72      5.80 o
 -12   7   3        7.03       11.36      8.32 o
 -11   7   3        1.13        1.45      5.52 o
 -10   7   3       19.67       20.14      5.03 o
  -9   7   3       25.64       20.09      5.04 o
  -8   7   3        1.70        2.60      4.02 o
  -7   7   3       34.71       27.29      4.43 o
  -6   7   3        8.60        8.37      3.65 o
  -5   7   3        2.38        1.81      3.39 o
  -4   7   3        3.20        4.93      4.62 o
  -3   7   3      117.19       96.03      4.88 o
  -2   7   3       14.00       10.68      1.26 o
  -1   7   3      109.69      109.70      2.84 o
   0   7   3       73.20       77.84      2.37 o
   1   7   3        0.77        1.20      1.46 o
   2   7   3      181.12      191.45      4.40 o
   3   7   3        1.53        4.77      1.76 o
   4   7   3      113.75      120.71      3.27 o
   5   7   3      129.92      145.19      4.34 o
   6   7   3       14.41       10.46      2.46 o
   7   7   3        0.21        1.49      2.74 o
   8   7   3      179.83      194.55      8.31 o
   9   7   3       69.11       73.88      8.92 o
  10   7   3        7.60       11.24      5.77 o
  11   7   3        2.29        5.41      5.79 o
 -11   8   3      133.43      138.77     16.67 o
 -10   8   3        4.16       -0.57      5.31 o
  -9   8   3       10.50       13.55      5.05 o
  -8   8   3       23.08       15.45      4.89 o
  -7   8   3        1.65        0.84      4.42 o
  -6   8   3      313.08      293.33      9.28 o
  -5   8   3       15.22       12.21      6.28 o
  -4   8   3       49.51       43.00      6.36 o
  -3   8   3       39.62       45.29      4.40 o
  -2   8   3      170.97      172.16      3.03 o
  -1   8   3      237.54      235.68      3.50 o
   0   8   3      127.27      120.57      2.69 o
   1   8   3        1.97        1.83      1.67 o
   2   8   3        0.19        0.77      1.96 o
   3   8   3      132.44      130.08      3.75 o
   4   8   3      189.94      180.06      4.12 o
   5   8   3       17.55       20.32      2.80 o
   6   8   3        2.25        5.10      2.28 o
   7   8   3      325.14      282.50      9.69 o
   8   8   3        4.05        5.86      4.76 o
   9   8   3       86.67       92.89      7.70 o
  10   8   3        0.98        6.66      5.67 o
 -10   9   3       37.72       29.84      6.22 o
  -9   9   3       69.09       85.52      7.91 o
  -8   9   3       40.51       42.81      5.69 o
  -7   9   3        8.85       11.68      7.44 o
  -6   9   3        3.06       -0.92      3.46 o
  -5   9   3       31.55       40.53      4.52 o
  -4   9   3       28.88       22.78      4.10 o
  -3   9   3       56.88       56.56      3.82 o
  -2   9   3        7.39        6.33      1.31 o
  -1   9   3      336.73      333.88      4.94 o
   0   9   3       89.62       92.19      3.10 o
   1   9   3        0.45        1.31      1.46 o
   2   9   3      181.20      181.17      4.18 o
   3   9   3       20.54       21.62      2.38 o
   4   9   3       80.49       79.35      3.25 o
   5   9   3       26.15       32.35      7.44 o
   6   9   3        2.79        0.60      4.15 o
   7   9   3        3.47        1.90      4.75 o
   8   9   3       55.68       63.70      5.62 o
   9   9   3        6.77       13.11      5.75 o
  -9  10   3       43.33       52.00     11.23 o
  -8  10   3        6.97       -1.71      8.48 o
  -7  10   3        7.37        2.99      6.87 o
  -6  10   3        0.01       -0.78      3.84 o
  -5  10   3        1.41        2.93      3.99 o
  -4  10   3        0.63        0.74      3.68 o
  -3  10   3        2.21        3.48      3.54 o
  -2  10   3      207.83      217.03      6.03 o
  -1  10   3       76.92       64.59      4.78 o
   0  10   3      132.68      130.80      3.60 o
   1  10   3       25.24       25.09      2.51 o
   2  10   3       28.87       30.46      2.60 o
   3  10   3      127.99      122.63      4.98 o
   4  10   3      145.10      139.12      7.46 o
   5  10   3       56.79       59.42      6.15 o
   6  10   3       11.66       17.12      5.16 o
   7  10   3        4.92       -0.76      5.39 o
   8  10   3        1.07       -0.63      5.50 o
   9  10   3       34.96       47.48     11.34 o
  -8  11   3        8.74        8.01      9.09 o
  -7  11   3       47.08       38.22      8.62 o
  -6  11   3       20.27       16.48      6.58 o
  -5  11   3       11.90       12.49      4.46 o
  -4  11   3        2.44        2.02      3.91 o
  -3  11   3        3.29        5.79      3.66 o
  -2  11   3      124.71      114.73      6.04 o
  -1  11   3       22.11       24.72      7.03 o
   0  11   3      107.41      116.77      6.82 o
   1  11   3       40.22       49.12      3.52 o
   2  11   3       85.41       87.56      4.65 o
   3  11   3       85.31       87.41      6.29 o
   4  11   3        2.20       -0.88      4.74 o
   5  11   3        0.21       -2.96      4.74 o
   6  11   3       21.96       18.44      5.27 o
   7  11   3        6.97        5.40      5.41 o
   8  11   3       11.58       18.79      9.41 o
  -7  12   3        6.77        6.53      8.73 o
  -6  12   3       45.59       49.03      8.70 o
  -5  12   3      114.23      114.28      9.92 o
  -4  12   3        0.36       -1.45      4.53 o
  -3  12   3       53.83       42.84      8.06 o
  -2  12   3        0.00        0.97      6.15 o
  -1  12   3        8.14        5.09      6.53 o
   0  12   3        1.42        1.64      6.14 o
   1  12   3        0.02        5.30      7.38 o
   2  12   3        8.29       23.47      8.54 o
   3  12   3        6.31        2.28      8.14 o
   4  12   3       70.53       64.56     10.27 o
   5  12   3        0.23        4.18      6.75 o
   6  12   3        0.11        0.79      8.93 o
   7  12   3       11.39       11.63     10.62 o
  -3  13   3        8.86        8.45      7.87 o
  -2  13   3        0.00        0.25      7.90 o
  -1  13   3        1.70        1.14      7.63 o
   0  13   3        5.91       13.51      7.91 o
   1  13   3       10.62        0.82      8.44 o
   2  13   3        0.06       -3.05      7.88 o
   3  13   3        1.04       -1.56      7.29 o
  -2  14   3        1.01      -10.02     10.04 o
 -14   0   4        6.22        7.08      8.42 o
 -13   0   4      116.27      122.23     10.55 o
 -12   0   4      438.38      421.32     16.09 o
 -11   0   4        0.19        5.11      5.62 o
 -10   0   4       33.67       27.56      5.92 o
  -9   0   4      317.48      293.51     11.30 o
  -8   0   4       75.81       76.30      6.49 o
  -7   0   4     1064.21     1083.02     17.73 o
  -6   0   4      752.82      767.24     13.94 o
  -5   0   4     1439.65     1515.34     12.32 o
  -4   0   4      346.21      425.07      8.84 o
  -3   0   4       41.70       46.58      3.23 o
  -2   0   4      501.43      464.72      7.20 o
  -1   0   4     5547.85     5499.54     21.81 o
   0   0   4       72.34       79.64      2.87 o
   1   0   4       70.55       67.61      2.96 o
   2   0   4       23.31       24.87      2.37 o
   3   0   4     4162.97     4177.09     24.98 o
   4   0   4     4250.25     4426.85     47.97 o
   5   0   4       59.12       66.94      2.48 o
   6   0   4      424.18      403.42     10.99 o
   7   0   4      405.70      345.93     11.25 o
   8   0   4       16.62       12.45      5.43 o
   9   0   4      176.39      182.98     10.18 o
  10   0   4       50.93       44.19      7.39 o
  11   0   4       30.99       46.42      7.88 o
  12   0   4      345.95      357.77     16.50 o
  13   0   4        1.26        0.05      6.43 o
 -14   1   4       39.66       46.10      8.78 o
 -13   1   4       11.74       12.19      4.85 o
 -12   1   4        5.52        9.24      4.36 o
 -11   1   4        0.55       -0.69      5.69 o
 -10   1   4        0.40       -1.38      3.68 o
  -9   1   4        6.36        7.27      3.58 o
  -8   1   4        5.84       12.27      3.20 o
  -7   1   4       15.01       10.81      2.70 o
  -6   1   4        9.42       11.07      1.81 o
  -5   1   4     3353.57     3797.51     24.94 o
  -4   1   4      314.76      342.72      3.72 o
  -3   1   4     2038.35     2116.94     11.82 o
  -2   1   4     1102.31     1064.15      8.29 o
  -1   1   4      731.39      752.20      5.34 o
   0   1   4        0.28        0.14      0.73 o
   1   1   4       25.01       33.00      1.62 o
   2   1   4      818.59      825.09      7.20 o
   3   1   4        3.04        0.78      1.55 o
   4   1   4     4656.58     4949.00     16.60 o
   5   1   4       15.35       14.74      1.69 o
   6   1   4      254.73      250.18      4.52 o
   7   1   4      356.49      318.56      7.65 o
   8   1   4      473.65      471.59      9.98 o
   9   1   4       27.07       24.39      4.29 o
  10   1   4      178.17      168.92      7.75 o
  11   1   4        0.47       -1.91      4.22 o
  12   1   4        3.14        3.23      5.42 o
  13   1   4       16.26       13.72      4.50 o
 -14   2   4      111.58      117.65     11.41 o
 -13   2   4        0.91        0.70      7.06 o
 -12   2   4        5.91        1.70      4.33 o
 -11   2   4       92.01       96.13      6.20 o
 -10   2   4        2.95        0.24      3.77 o
  -9   2   4       50.30       43.20      4.16 o
  -8   2   4       91.59       80.41      4.52 o
  -7   2   4       51.84       63.17      2.74 o
  -6   2   4       72.28       86.02      3.10 o
  -5   2   4      481.21      472.42      6.78 o
  -4   2   4      153.44      145.04      2.30 o
  -3   2   4     1126.85     1136.09      7.42 o
  -2   2   4       59.33       53.43      1.09 o
  -1   2   4       10.41       10.97      0.59 o
   0   2   4     3446.24     3531.66     12.50 o
   1   2   4       14.65       17.67      1.14 o
   2   2   4      188.37      185.28      3.73 o
   3   2   4      359.61      372.17      5.68 o
   4   2   4      917.57      901.51     14.18 o
   5   2   4      100.94       96.09      3.13 o
   6   2   4       89.34       95.38      3.36 o
   7   2   4     1156.66     1082.95     13.74 o
   8   2   4        1.31        2.57      3.25 o
   9   2   4        3.24        3.07      3.57 o
  10   2   4        1.70        3.66      4.17 o
  11   2   4       93.68       95.65      6.80 o
  12   2   4       14.51       15.71      5.42 o
  13   2   4       23.39       29.13      6.72 o
 -13   3   4       63.42       76.86     10.73 o
 -12   3   4       21.58       21.08      7.34 o
 -11   3   4        1.86        2.46      3.84 o
 -10   3   4       12.80       11.80      3.20 o
  -9   3   4        1.83        1.59      2.69 o
  -8   3   4       19.94       17.99      3.07 o
  -7   3   4       17.02       19.78      1.92 o
  -6   3   4        4.94        1.55      1.25 o
  -5   3   4     1145.80     1255.50     14.13 o
  -4   3   4     5664.24     6135.57     27.01 o
  -3   3   4       35.61       42.52      2.31 o
  -2   3   4       66.71       88.10      1.91 o
  -1   3   4      254.56      241.76      2.11 o
   0   3   4      184.51      205.78      2.16 o
   1   3   4        0.20        0.94      0.61 o
   2   3   4      818.37      857.04      7.06 o
   3   3   4      160.66      167.49      2.88 o
   4   3   4      789.56      848.49      9.51 o
   5   3   4      283.40      274.24      4.30 o
   6   3   4       53.89       54.54      3.90 o
   7   3   4      166.05      149.41      4.45 o
   8   3   4       64.75       56.16      4.75 o
   9   3   4       52.37       48.45      4.90 o
  10   3   4        3.66        7.65      3.76 o
  11   3   4       25.90       25.28      5.38 o
  12   3   4        1.59        0.11      7.42 o
  13   3   4        1.67        0.90      9.77 o
 -13   4   4       49.19       60.62     11.02 o
 -12   4   4       12.63       13.01      7.84 o
 -11   4   4        0.12       -2.50      7.79 o
 -10   4   4      157.31      153.93      5.95 o
  -9   4   4        0.91        0.45      2.58 o
  -8   4   4       13.84       18.94      2.56 o
  -7   4   4      111.59      117.72      2.77 o
  -6   4   4      220.88      192.72      2.69 o
  -5   4   4        2.83        1.88      0.48 o
  -4   4   4      221.18      257.43      5.27 o
  -3   4   4      125.63      137.66      2.54 o
  -2   4   4      677.67      661.25      7.37 o
  -1   4   4      818.97      860.37      5.24 o
   0   4   4     2772.70     2816.84      7.87 o
   1   4   4       20.33       32.45      1.03 o
   2   4   4       43.92       43.66      1.35 o
   3   4   4      276.28      260.70      3.57 o
   4   4   4       70.91       83.52      2.48 o
   5   4   4        0.56       -0.03      1.60 o
   6   4   4      632.90      628.93      7.05 o
   7   4   4       62.40       60.03      3.04 o
   8   4   4       77.09       76.31      3.49 o
   9   4   4      280.07      274.93      6.89 o
  10   4   4       76.60       78.11      4.68 o
  11   4   4       41.85       44.19      5.09 o
  12   4   4        1.69       -1.37      6.89 o
 -13   5   4       48.78       42.56      8.92 o
 -12   5   4       41.73       45.13      6.35 o
 -11   5   4       37.31       36.12      7.03 o
 -10   5   4       30.10       32.88      5.18 o
  -9   5   4        0.02        2.15      3.35 o
  -8   5   4        4.49        3.47      1.62 o
  -7   5   4       27.04       27.15      1.10 o
  -6   5   4      410.31      433.28      8.97 o
  -5   5   4      371.91      390.59      8.02 o
  -4   5   4       15.02       10.70      2.48 o
  -3   5   4     1074.38     1094.32     10.85 o
  -2   5   4       93.46       78.10      3.11 o
  -1   5   4        5.94        7.94      0.99 o
   0   5   4      396.54      438.14      3.68 o
   1   5   4       38.08       46.56      1.34 o
   2   5   4      639.75      686.56      6.13 o
   3   5   4       95.45      119.09      2.57 o
   4   5   4        6.58        7.80      1.22 o
   5   5   4      277.33      271.45      4.50 o
   6   5   4       28.78       30.51      2.54 o
   7   5   4       83.72       82.79      3.43 o
   8   5   4       80.98       78.88      3.61 o
   9   5   4        9.48        8.12      2.98 o
  10   5   4       11.13       12.56      3.86 o
  11   5   4        3.09        4.35      6.15 o
  12   5   4       65.36       63.64      9.98 o
 -12   6   4       91.84       91.17      7.25 o
 -11   6   4       33.42       37.38      5.69 o
 -10   6   4        8.20        9.90      4.91 o
  -9   6   4        6.56        4.63      3.91 o
  -8   6   4        1.94        2.39      3.72 o
  -7   6   4       40.40       46.46      4.86 o
  -6   6   4      195.74      162.30     12.40 o
  -5   6   4       50.68       51.93      5.19 o
  -4   6   4       31.92       31.23      3.39 o
  -3   6   4     1040.94     1055.13     17.46 o
  -2   6   4        4.12        3.88      0.59 o
  -1   6   4        0.38        1.09      1.23 o
   0   6   4       10.29        8.05      1.36 o
   1   6   4      204.56      225.41      3.17 o
   2   6   4       18.88       24.18      1.88 o
   3   6   4      209.92      221.00      3.77 o
   4   6   4        5.62        5.57      1.25 o
   5   6   4      219.95      222.15      3.45 o
   6   6   4        1.05        1.75      2.21 o
   7   6   4       29.96       31.34      2.74 o
   8   6   4        5.75        8.59      2.65 o
   9   6   4      165.53      162.55      6.53 o
  10   6   4      210.71      226.64     13.15 o
  11   6   4       26.35       17.68      7.10 o
 -12   7   4       30.96       18.13      8.16 o
 -11   7   4       26.00       21.41      5.70 o
 -10   7   4        7.94        9.97      4.55 o
  -9   7   4       19.86       18.78      5.27 o
  -8   7   4       71.71       72.73      5.88 o
  -7   7   4      168.32      166.70      7.29 o
  -6   7   4        3.75        2.18      3.36 o
  -5   7   4      104.64      105.32      5.62 o
  -4   7   4        3.42        2.77      4.59 o
  -3   7   4        9.98        6.81      4.28 o
  -2   7   4      809.94      788.64     12.11 o
  -1   7   4        3.27        3.92      1.48 o
   0   7   4      150.00      136.59      3.65 o
   1   7   4       19.16       15.94      1.87 o
   2   7   4      409.23      431.72      7.75 o
   3   7   4       25.30       26.35      1.80 o
   4   7   4       14.87       18.39      1.51 o
   5   7   4      230.02      242.57      6.67 o
   6   7   4      174.72      163.94      6.66 o
   7   7   4       78.20       85.04      4.10 o
   8   7   4      146.39      137.78      7.24 o
   9   7   4        0.13        2.10      4.15 o
  10   7   4       10.90       12.95      7.21 o
  11   7   4       16.60        9.89      6.27 o
 -11   8   4        7.25        2.74      6.15 o
 -10   8   4       27.31       26.08     11.17 o
  -9   8   4       41.08       50.08      7.58 o
  -8   8   4       73.89       66.43      5.86 o
  -7   8   4      106.43      100.88      6.54 o
  -6   8   4       86.49       82.11      8.43 o
  -5   8   4      361.90      354.82     13.52 o
  -4   8   4      329.44      296.19     11.60 o
  -3   8   4       17.59       20.01      5.17 o
  -2   8   4        0.03        0.65      0.76 o
  -1   8   4        2.57        1.56      1.67 o
   0   8   4      177.97      171.08      3.88 o
   1   8   4        0.86        1.77      1.67 o
   2   8   4        0.57        1.64      2.46 o
   3   8   4       18.94       23.75      3.02 o
   4   8   4      226.76      217.89      6.13 o
   5   8   4      131.92      123.07      5.07 o
   6   8   4       17.41       14.77      3.15 o
   7   8   4       32.43       36.87      6.78 o
   8   8   4       55.71       45.04      6.05 o
   9   8   4       24.44       23.96      5.12 o
  10   8   4       21.57       34.16      8.93 o
 -10   9   4        5.39        7.25      6.06 o
  -9   9   4        1.36       -1.43      5.06 o
  -8   9   4       96.61       93.46      6.92 o
  -7   9   4      144.63      122.72     11.25 o
  -6   9   4       78.88       71.07      8.74 o
  -5   9   4      108.28      111.45      8.72 o
  -4   9   4        1.88        2.91      5.31 o
  -3   9   4      558.65      550.92     10.71 o
  -2   9   4        3.41        2.88      3.12 o
  -1   9   4       59.84       57.81      2.94 o
   0   9   4       11.14       12.08      2.19 o
   1   9   4      122.58      115.13      3.56 o
   2   9   4       15.72       11.72      3.05 o
   3   9   4       33.87       33.31      3.56 o
   4   9   4        0.72        2.65      2.49 o
   5   9   4      121.32      108.70      9.18 o
   6   9   4      156.39      180.78     12.10 o
   7   9   4       68.41       76.79      9.56 o
   8   9   4        6.45        7.10      6.82 o
   9   9   4        4.57        3.48      6.18 o
  -9  10   4        0.67       -1.11      9.22 o
  -8  10   4        8.80       10.49      8.34 o
  -7  10   4      126.04      122.41     10.57 o
  -6  10   4        0.01       -1.75      3.79 o
  -5  10   4        3.80        0.87      3.66 o
  -4  10   4        5.96        6.03      3.85 o
  -3  10   4       10.60       10.82      3.77 o
  -2  10   4        5.00        1.64      3.55 o
  -1  10   4       13.11       14.09      3.45 o
   0  10   4        1.34        0.24      2.06 o
   1  10   4       57.31       60.20      3.56 o
   2  10   4       48.83       52.50      3.41 o
   3  10   4        3.03        2.48      2.43 o
   4  10   4       38.49       41.51      5.46 o
   5  10   4        0.06        0.94      4.28 o
   6  10   4        1.33        3.31      4.96 o
   7  10   4      118.74      131.59      8.10 o
   8  10   4       52.53       58.13      7.18 o
  -8  11   4       14.19        5.45      8.11 o
  -7  11   4       46.12       45.32      8.78 o
  -6  11   4        4.78        8.13      6.96 o
  -5  11   4       43.58       50.46      5.32 o
  -4  11   4      192.24      185.17      7.67 o
  -3  11   4       72.56       76.58      5.56 o
  -2  11   4        7.32        7.73      3.54 o
  -1  11   4        1.27        0.80      6.63 o
   0  11   4        2.71        2.56      5.62 o
   1  11   4        9.86       12.50      5.78 o
   2  11   4       27.34       26.48      4.53 o
   3  11   4       97.26      103.88     19.26 o
   4  11   4      112.09      128.27      7.74 o
   5  11   4        1.76        0.15      4.86 o
   6  11   4       31.12       41.86      6.22 o
   7  11   4        2.22        5.79      5.92 o
   8  11   4       95.50      114.20     13.20 o
  -7  12   4        6.17        5.30      8.61 o
  -6  12   4        5.15       10.03      7.85 o
  -5  12   4        4.40       -1.22      7.21 o
  -4  12   4        0.03       -1.94      4.52 o
  -3  12   4       63.78       62.07      8.70 o
  -2  12   4        1.70        2.12      6.62 o
  -1  12   4       55.34       44.26      8.14 o
   0  12   4      106.67      103.89     10.78 o
   1  12   4      313.24      329.50     16.25 o
   2  12   4      102.57      126.49     11.50 o
   3  12   4        0.69        3.42      7.87 o
   4  12   4        6.21       -0.32      8.30 o
   5  12   4        0.01       -0.06      5.93 o
   6  12   4        2.12       10.90      9.77 o
   7  12   4        1.34       -2.54     10.54 o
  -3  13   4       65.92       60.91      9.16 o
  -2  13   4        8.11       10.12      7.66 o
  -1  13   4        4.87       12.03      7.68 o
   0  13   4        6.50        8.76      7.18 o
   1  13   4      139.06      152.51     13.13 o
   2  13   4       18.32       17.69      7.78 o
 -14   1   5        2.36       -0.08      8.39 o
 -13   1   5       38.05       38.65      5.35 o
 -12   1   5       13.63       15.40      4.56 o
 -11   1   5       34.59       25.96      4.62 o
 -10   1   5       52.29       43.29      4.40 o
  -9   1   5      173.51      158.72      9.60 o
  -8   1   5       66.77       66.65      5.12 o
  -7   1   5       54.04       65.03      3.90 o
  -6   1   5      617.74      685.75      7.27 o
  -5   1   5     1516.11     1692.36     10.87 o
  -4   1   5      857.22      889.30      7.26 o
  -3   1   5      791.92      829.79      6.34 o
  -2   1   5     5952.61     5937.19     54.70 o
  -1   1   5      594.86      618.24     16.42 o
   0   1   5      171.75      140.54      4.85 o
   1   1   5     1031.71     1070.04      6.13 o
   2   1   5     3430.01     3595.32     12.26 o
   3   1   5     1868.09     2052.09     27.11 o
   4   1   5        6.46       10.04      0.92 o
   5   1   5      188.51      168.18      2.34 o
   6   1   5      225.40      224.60      5.19 o
   7   1   5       80.09       96.89      3.42 o
   8   1   5      148.26      133.82      6.09 o
   9   1   5        9.22        5.58      3.78 o
  10   1   5      144.00      136.46      7.21 o
  11   1   5        4.81        3.34      4.32 o
  12   1   5       24.75       33.12      5.73 o
  13   1   5        5.86        2.90      6.47 o
 -14   2   5       50.26       52.06      9.32 o
 -13   2   5      127.21      122.21     11.06 o
 -12   2   5        0.47        2.49      4.38 o
 -11   2   5       74.29       65.47      9.36 o
 -10   2   5       45.89       36.40      6.05 o
  -9   2   5       29.33       18.77      3.57 o
  -8   2   5       56.23       59.47      4.17 o
  -7   2   5       20.69       25.57      2.24 o
  -6   2   5       16.59       34.17      2.04 o
  -5   2   5       35.08       42.15      1.74 o
  -4   2   5        3.17        5.25      1.04 o
  -3   2   5       59.00       63.44      1.98 o
  -2   2   5     1726.63     1922.71      7.92 o
  -1   2   5     1897.28     1881.79      7.28 o
   0   2   5     1156.32     1202.42      5.09 o
   1   2   5       20.37       31.76      1.44 o
   2   2   5       14.57       16.28      1.85 o
   3   2   5     1586.08     1802.33     23.72 o
   4   2   5       17.27       20.42      1.89 o
   5   2   5     1063.53     1014.22      8.97 o
   6   2   5        2.46        5.76      2.03 o
   7   2   5      328.23      314.22      5.85 o
   8   2   5        3.26        3.72      4.40 o
   9   2   5       33.33       32.18      4.55 o
  10   2   5       15.47       18.60      4.24 o
  11   2   5        0.00        2.38      4.52 o
  12   2   5       16.34       19.90      5.47 o
  13   2   5       16.64       12.91      6.88 o
 -13   3   5        8.79        6.89      8.73 o
 -12   3   5        0.01        0.58      6.60 o
 -11   3   5      325.29      333.81     17.81 o
 -10   3   5       38.39       30.41      3.86 o
  -9   3   5       12.38       17.70      3.09 o
  -8   3   5       94.44      101.43      4.53 o
  -7   3   5        1.41        0.93      1.51 o
  -6   3   5      143.51      158.74      3.17 o
  -5   3   5      433.83      392.77      8.91 o
  -4   3   5     1191.51     1241.04      6.07 o
  -3   3   5     1061.71     1129.45     12.89 o
  -2   3   5        8.30       12.16      0.78 o
  -1   3   5      176.33      212.59      2.70 o
   0   3   5      154.11      162.39      2.10 o
   1   3   5      392.69      463.32      3.24 o
   2   3   5     1371.84     1450.71      6.72 o
   3   3   5      424.03      418.93      7.94 o
   4   3   5      429.81      458.39      5.22 o
   5   3   5     1689.47     1674.83     10.34 o
   6   3   5        0.00        1.88      1.89 o
   7   3   5       60.18       49.73      3.17 o
   8   3   5       42.86       42.85      3.30 o
   9   3   5       85.48       69.92      5.25 o
  10   3   5        3.15        5.35      4.23 o
  11   3   5      324.41      326.32     10.85 o
  12   3   5        3.38        2.73      4.41 o
 -13   4   5       75.84       71.78     10.95 o
 -12   4   5       80.82       87.28     10.90 o
 -11   4   5        0.67       -4.63      7.91 o
 -10   4   5        7.57        7.92      3.09 o
  -9   4   5       18.85       21.73      2.96 o
  -8   4   5       55.21       63.64      3.60 o
  -7   4   5      131.97      109.11      2.66 o
  -6   4   5      531.11      502.95      4.10 o
  -5   4   5      347.06      346.62      6.97 o
  -4   4   5      166.94      182.36      5.58 o
  -3   4   5      621.14      644.39      5.64 o
  -2   4   5        0.18        0.25      0.58 o
  -1   4   5        0.14        0.36      0.68 o
   0   4   5     1109.59     1175.02      5.32 o
   1   4   5      441.98      481.18      5.17 o
   2   4   5        0.21        1.25      0.81 o
   3   4   5       75.56       83.07      2.51 o
   4   4   5       10.79       11.48      1.32 o
   5   4   5      125.43      132.39      3.47 o
   6   4   5      327.39      332.62      5.42 o
   7   4   5        4.19        7.27      2.22 o
   8   4   5        0.75        0.42      2.11 o
   9   4   5        9.58        8.81      3.00 o
  10   4   5        0.48        1.97      3.27 o
  11   4   5      125.78      141.61      6.42 o
  12   4   5       25.07       28.07      7.31 o
 -13   5   5       17.82       19.20      8.28 o
 -12   5   5       63.68       62.91      8.54 o
 -11   5   5       17.35       13.88      4.69 o
 -10   5   5       23.74       27.70      4.70 o
  -9   5   5       49.18       43.54      6.71 o
  -8   5   5        0.04        0.46      1.59 o
  -7   5   5       54.09       41.30      4.31 o
  -6   5   5      125.58      165.27      6.86 o
  -5   5   5      192.26      233.42      6.39 o
  -4   5   5      202.62      193.15      3.26 o
  -3   5   5      265.07      248.82      6.95 o
  -2   5   5      119.03      103.95      4.30 o
  -1   5   5       79.60       82.51      1.63 o
   0   5   5       26.51       27.26      1.27 o
   1   5   5      572.48      629.33      5.39 o
   2   5   5      329.36      326.79      3.90 o
   3   5   5        9.42        9.62      1.34 o
   4   5   5      122.63      112.40      3.78 o
   5   5   5      287.13      285.39      4.03 o
   6   5   5      247.92      244.20      4.99 o
   7   5   5      107.19      116.69      4.00 o
   8   5   5       24.06       25.38      2.92 o
   9   5   5       15.19       15.67      2.84 o
  10   5   5      110.01      116.08      6.20 o
  11   5   5       11.68       20.81      7.08 o
 -12   6   5       22.04       26.47      5.94 o
 -11   6   5        7.64        8.86      5.00 o
 -10   6   5       27.31       18.54      4.92 o
  -9   6   5      121.68      123.65      7.02 o
  -8   6   5       27.12       26.14      4.43 o
  -7   6   5      128.48      119.50      9.58 o
  -6   6   5     1200.89     1130.15     35.55 o
  -5   6   5      794.83      806.34     14.24 o
  -4   6   5      159.56      166.98      5.64 o
  -3   6   5      994.73      998.28      7.58 o
  -2   6   5        0.04        1.38      1.10 o
  -1   6   5       13.85       15.48      1.59 o
   0   6   5      964.63     1021.96      7.82 o
   1   6   5       76.65       73.52      1.94 o
   2   6   5       95.68      101.08      2.95 o
   3   6   5      493.67      479.72      5.34 o
   4   6   5      265.47      247.80      3.76 o
   5   6   5      285.25      291.63      4.18 o
   6   6   5        0.13       -0.82      2.12 o
   7   6   5       54.46       55.41      3.27 o
   8   6   5        0.45       -1.46      2.42 o
   9   6   5       63.93       66.51      4.14 o
  10   6   5       46.30       38.23      8.22 o
  11   6   5       42.74       37.76      8.05 o
 -12   7   5        0.77       -0.27      8.43 o
 -11   7   5      132.17      142.33      8.57 o
 -10   7   5        8.42       10.68      4.91 o
  -9   7   5        3.11        2.91      4.38 o
  -8   7   5      163.99      143.16      7.38 o
  -7   7   5        0.09        1.31      3.63 o
  -6   7   5       50.42       43.69      4.42 o
  -5   7   5       27.26       29.02      3.97 o
  -4   7   5     1551.80     1578.40     24.08 o
  -3   7   5       48.52       39.52      4.42 o
  -2   7   5      609.01      589.50     22.19 o
  -1   7   5      107.07      114.08      5.34 o
   0   7   5       57.24       45.78      3.63 o
   1   7   5        6.56        6.66      1.53 o
   2   7   5       30.17       35.16      2.34 o
   3   7   5      159.83      162.91      3.80 o
   4   7   5      616.70      591.09     20.51 o
   5   7   5      102.34       93.74      3.98 o
   6   7   5       14.91       18.93      2.77 o
   7   7   5       10.20        9.76      2.93 o
   8   7   5       18.89       26.31      3.37 o
   9   7   5        5.81        1.44      4.24 o
  10   7   5        4.22       10.88      7.07 o
 -11   8   5        2.21        2.05      8.63 o
 -10   8   5       83.81       82.09      7.45 o
  -9   8   5       10.67        5.25      4.92 o
  -8   8   5       16.77       16.03      4.90 o
  -7   8   5        3.23        4.02      4.52 o
  -6   8   5      106.73       98.58      8.81 o
  -5   8   5      174.40      184.00     10.33 o
  -4   8   5        3.89        4.06      5.35 o
  -3   8   5      225.83      206.99      9.33 o
  -2   8   5      397.39      383.17      6.62 o
  -1   8   5        5.85        5.95      1.66 o
   0   8   5      254.71      247.10      7.66 o
   1   8   5       57.94       56.81      2.84 o
   2   8   5       21.56       23.00      5.92 o
   3   8   5       58.84       56.24      4.00 o
   4   8   5      344.85      313.65      7.48 o
   5   8   5        5.49        2.74      2.77 o
   6   8   5      104.10      110.05      5.12 o
   7   8   5      295.76      276.74     10.01 o
   8   8   5       80.76       73.02      6.77 o
   9   8   5      442.99      452.34     12.91 o
  10   8   5       52.81       46.70      9.84 o
 -10   9   5        7.05        7.79      5.98 o
  -9   9   5        0.91       -3.52      5.02 o
  -8   9   5       18.21       13.21      7.28 o
  -7   9   5       49.05       65.55      8.73 o
  -6   9   5        0.03        2.10      5.35 o
  -5   9   5      113.89      107.86      8.60 o
  -4   9   5       35.69       31.52      6.05 o
  -3   9   5       15.13        5.77      4.92 o
  -2   9   5        6.92        6.78      3.98 o
  -1   9   5       53.97       49.18      4.20 o
   0   9   5       83.73       90.57      4.45 o
   1   9   5      288.88      307.98      5.61 o
   2   9   5      191.60      189.48      6.47 o
   3   9   5      114.10      129.83      6.25 o
   4   9   5       30.16       31.32      3.71 o
   5   9   5       19.18       15.11      3.05 o
   6   9   5       25.17       24.93      7.79 o
   7   9   5        3.38        4.34      7.31 o
   8   9   5       25.30       20.32      7.94 o
   9   9   5        0.19       -0.80      5.84 o
  -9  10   5        3.81        2.93      7.98 o
  -8  10   5        2.16        3.73      8.09 o
  -7  10   5       18.04       20.17      7.12 o
  -6  10   5       30.09       26.76      4.69 o
  -5  10   5        1.96        3.22      3.98 o
  -4  10   5        2.67        1.50      3.84 o
  -3  10   5        4.91        3.74      3.71 o
  -2  10   5       17.93       19.75      3.78 o
  -1  10   5       28.63       32.20      3.90 o
   0  10   5      127.67      127.22      4.16 o
   1  10   5       18.15       15.31      3.63 o
   2  10   5        1.27        2.23      2.95 o
   3  10   5       41.94       39.51      5.41 o
   4  10   5        5.54       12.48      6.93 o
   5  10   5       20.19       13.80      6.52 o
   6  10   5       22.76       19.35      8.61 o
   7  10   5       79.39       98.43      9.95 o
   8  10   5       31.23       39.79      6.71 o
  -8  11   5      164.13      171.68     12.84 o
  -7  11   5       13.98       14.18      7.70 o
  -6  11   5        5.72       -0.47      6.84 o
  -5  11   5       13.32        7.84      4.57 o
  -4  11   5      195.07      176.58     10.15 o
  -3  11   5        0.54        3.10      3.94 o
  -2  11   5       21.10       21.58      4.02 o
  -1  11   5        6.63        1.67      5.77 o
   0  11   5      134.66      127.84      6.42 o
   1  11   5       50.07       51.79      4.69 o
   2  11   5       34.40       38.02      5.11 o
   3  11   5       29.86       27.93      5.46 o
   4  11   5        0.10       -0.94      4.93 o
   5  11   5        7.77       11.17      5.53 o
   6  11   5        0.07        5.76      8.23 o
   7  11   5       34.13       36.00      6.77 o
  -7  12   5       14.26       11.31      9.40 o
  -6  12   5       18.83        6.17      8.06 o
  -5  12   5       18.09       12.14      7.31 o
  -4  12   5       59.28       50.11      8.32 o
  -3  12   5        4.37        9.52      6.89 o
  -2  12   5       34.42       42.30      8.42 o
  -1  12   5        7.80        5.06      7.49 o
   0  12   5      154.59      161.45     12.46 o
   1  12   5        0.02        0.14      6.59 o
   2  12   5        0.17        3.48      6.73 o
   3  12   5        8.65       20.73      8.67 o
   4  12   5        0.11        2.89      7.75 o
   5  12   5        9.56        8.33      8.65 o
   6  12   5       51.01       68.76     11.36 o
  -4  13   5       17.59       17.86      8.68 o
  -3  13   5        7.03        7.06      8.04 o
  -2  13   5        9.68       13.14      8.88 o
  -1  13   5        0.46       -1.58      8.86 o
   0  13   5        0.29        3.25      8.05 o
   1  13   5        2.22        2.40      9.09 o
   2  13   5       10.16       26.89      9.11 o
 -14   0   6       22.12       19.34      8.48 o
 -13   0   6       11.14        4.83      6.78 o
 -12   0   6        2.87       -5.36      5.64 o
 -11   0   6        0.97        0.20      5.51 o
 -10   0   6      320.00      309.40     12.33 o
  -9   0   6       84.44       91.41      7.24 o
  -8   0   6       26.56       41.38      5.45 o
  -7   0   6        8.27        9.31      3.86 o
  -6   0   6      178.34      192.61      7.70 o
  -5   0   6      182.29      164.25      6.63 o
  -4   0   6       25.75       18.03      3.22 o
  -3   0   6      194.76      213.84      6.28 o
  -2   0   6        6.15        4.10      1.91 o
  -1   0   6     4778.78     4917.89     24.00 o
   0   0   6     2394.29     2758.09     18.17 o
   1   0   6      774.76      787.68      8.84 o
   2   0   6     6987.74     7735.47     34.97 o
   3   0   6        6.82        3.35      2.88 o
   4   0   6      710.93      737.25     13.13 o
   5   0   6       55.47       71.37      3.78 o
   6   0   6      108.84      122.09      3.59 o
   7   0   6       89.33       91.70      7.22 o
   8   0   6       15.72       21.26      5.57 o
   9   0   6       74.75       62.88      7.43 o
  10   0   6       38.37       30.55      6.97 o
  11   0   6      106.66      144.83     11.37 o
  12   0   6       66.24       81.98     10.42 o
  13   0   6      158.11      202.28     14.85 o
 -14   1   6       23.72       17.53      8.40 o
 -13   1   6        4.71        2.50      5.95 o
 -12   1   6       21.08       19.13      4.48 o
 -11   1   6       35.39       34.21      4.61 o
 -10   1   6      102.82       98.38      5.73 o
  -9   1   6      525.35      478.40     12.02 o
  -8   1   6       17.08       10.44      3.26 o
  -7   1   6      216.98      218.67     11.34 o
  -6   1   6        1.54        3.29      1.74 o
  -5   1   6      182.59      193.26      4.04 o
  -4   1   6      217.09      230.65      3.99 o
  -3   1   6       87.27      105.71      2.66 o
  -2   1   6      383.52      438.45      5.12 o
  -1   1   6       27.22       21.22      1.63 o
   0   1   6      709.78      708.06      6.47 o
   1   1   6      172.90      181.96      2.84 o
   2   1   6     2322.48     2423.15     10.66 o
   3   1   6       67.74       75.13      3.30 o
   4   1   6       56.18       60.30      3.18 o
   5   1   6      111.23      114.54      2.19 o
   6   1   6        0.04       -0.75      1.66 o
   7   1   6      115.52      108.33      4.06 o
   8   1   6       83.24       74.03      5.18 o
   9   1   6       48.16       37.61      4.68 o
  10   1   6      153.76      160.68      7.76 o
  11   1   6        7.66        1.57      4.50 o
  12   1   6        0.39       -0.47      5.52 o
  13   1   6       62.86       65.32      6.97 o
 -14   2   6       50.51       38.99      9.59 o
 -13   2   6       16.83       21.94      7.33 o
 -12   2   6        3.98       -0.85      4.34 o
 -11   2   6       54.89       44.00      8.27 o
 -10   2   6       27.10       28.13      4.05 o
  -9   2   6        5.59        6.88      3.26 o
  -8   2   6       19.69       15.76      3.30 o
  -7   2   6       69.27       58.50      2.79 o
  -6   2   6      190.38      203.95      4.07 o
  -5   2   6      135.92      126.56      2.65 o
  -4   2   6     1137.56     1165.78      8.29 o
  -3   2   6       93.52       99.65      1.97 o
  -2   2   6     1588.75     1682.92      8.34 o
  -1   2   6      693.97      775.78      5.28 o
   0   2   6       76.46       93.43      2.15 o
   1   2   6       61.60       73.71      1.79 o
   2   2   6        0.08       -0.08      1.27 o
   3   2   6       91.80       88.97      2.71 o
   4   2   6       11.78       12.62      1.71 o
   5   2   6        0.45        2.89      1.94 o
   6   2   6      151.55      143.58      6.17 o
   7   2   6        0.83        1.00      2.11 o
   8   2   6       13.74       10.46      2.36 o
   9   2   6       97.70       86.92      9.55 o
  10   2   6       55.87       62.81      5.88 o
  11   2   6        1.42        3.59      4.87 o
  12   2   6        2.24        1.61      5.93 o
  13   2   6        5.24        9.55      9.39 o
 -13   3   6       82.48       82.86     10.81 o
 -12   3   6       10.08       14.27      6.89 o
 -11   3   6      111.29      108.97      6.00 o
 -10   3   6      113.47      106.82      5.51 o
  -9   3   6        8.17        5.78      3.01 o
  -8   3   6        0.11        1.46      2.54 o
  -7   3   6       60.40       89.74      2.92 o
  -6   3   6      125.23      139.11      3.11 o
  -5   3   6      243.18      241.22      3.17 o
  -4   3   6      142.09      131.00      1.93 o
  -3   3   6      286.42      290.29      2.84 o
  -2   3   6     1076.37     1136.78      6.77 o
  -1   3   6      578.97      612.93      4.74 o
   0   3   6      281.56      309.15      3.02 o
   1   3   6       42.83       41.81      1.96 o
   2   3   6       22.32       19.69      1.64 o
   3   3   6      124.08      122.52      2.19 o
   4   3   6      253.68      228.47      4.54 o
   5   3   6      586.70      542.57      6.21 o
   6   3   6      157.04      178.64      4.08 o
   7   3   6       39.20       39.63      2.68 o
   8   3   6        2.06        2.63      2.26 o
   9   3   6        2.32        0.52      2.92 o
  10   3   6        3.84       10.34      3.36 o
  11   3   6       12.65       12.64      4.62 o
  12   3   6       12.72       12.28      4.41 o
 -13   4   6       31.56       31.20      7.96 o
 -12   4   6        3.56        2.98      7.85 o
 -11   4   6        2.49        0.36      7.56 o
 -10   4   6        4.21        4.69      2.91 o
  -9   4   6        5.17        2.30      2.61 o
  -8   4   6      119.92      100.49      8.18 o
  -7   4   6      522.65      530.45     11.25 o
  -6   4   6      706.41      705.01      4.88 o
  -5   4   6      341.20      333.20      6.15 o
  -4   4   6      127.87      131.16      3.07 o
  -3   4   6       54.34       61.31      2.12 o
  -2   4   6      221.50      219.39      5.54 o
  -1   4   6      844.91      921.96      5.33 o
   0   4   6      587.88      682.38      4.59 o
   1   4   6      308.63      337.17      3.44 o
   2   4   6      647.23      730.09     12.45 o
   3   4   6      574.42      534.59      4.67 o
   4   4   6      388.38      375.07      4.39 o
   5   4   6       99.30       82.02      3.00 o
   6   4   6       53.57       47.12      2.78 o
   7   4   6      103.91      100.97      3.69 o
   8   4   6       44.16       40.16      3.07 o
   9   4   6       64.59       65.03      3.61 o
  10   4   6      199.93      187.44      6.61 o
  11   4   6       45.48       50.45      4.98 o
  12   4   6        2.54       -1.77      5.90 o
 -13   5   6       26.08       32.66      8.64 o
 -12   5   6      121.24      128.61     12.23 o
 -11   5   6        0.11        1.35      4.28 o
 -10   5   6       26.46       28.76      4.90 o
  -9   5   6      136.84      124.67      6.45 o
  -8   5   6        9.66        8.77      1.85 o
  -7   5   6        0.54        1.97      3.12 o
  -6   5   6      354.98      358.63      8.18 o
  -5   5   6      155.77      163.58      4.08 o
  -4   5   6      577.32      567.56      6.92 o
  -3   5   6      714.43      757.31     18.75 o
  -2   5   6        0.39        0.89      0.52 o
  -1   5   6       85.61       97.32      1.98 o
   0   5   6      137.39      133.50      2.25 o
   1   5   6      528.90      571.97      4.72 o
   2   5   6      918.24      955.85      7.12 o
   3   5   6       30.91       31.35      1.89 o
   4   5   6      366.62      359.24      4.50 o
   5   5   6       60.11       56.40      2.34 o
   6   5   6      530.40      490.27      6.92 o
   7   5   6       16.60       13.21      2.64 o
   8   5   6        0.12        1.62      2.45 o
   9   5   6       35.18       32.41      3.24 o
  10   5   6      206.64      214.64      7.23 o
  11   5   6        7.88       15.45      5.97 o
 -12   6   6       15.86        7.58      5.74 o
 -11   6   6        5.20        5.52      5.36 o
 -10   6   6       72.73       72.31      6.13 o
  -9   6   6       32.64       31.56      4.95 o
  -8   6   6        2.50        4.32      3.73 o
  -7   6   6       11.31        1.95      3.65 o
  -6   6   6      226.41      226.01      7.19 o
  -5   6   6       13.03       15.13      3.18 o
  -4   6   6      841.20      765.25      7.82 o
  -3   6   6        1.42        2.09      1.50 o
  -2   6   6      536.36      483.78      7.62 o
  -1   6   6      648.75      639.34      6.69 o
   0   6   6        2.39        2.97      1.32 o
   1   6   6       53.52       49.35      2.45 o
   2   6   6       68.51       67.12      3.02 o
   3   6   6       45.06       46.06      2.28 o
   4   6   6      188.34      177.39      3.74 o
   5   6   6      243.18      242.61      5.06 o
   6   6   6      214.49      212.80      5.58 o
   7   6   6      348.45      357.84      6.59 o
   8   6   6      129.86      139.07      4.85 o
   9   6   6       28.59       34.43      3.45 o
  10   6   6       77.16       81.87      9.86 o
  11   6   6        1.99        6.30      7.20 o
 -12   7   6       44.51       44.79      8.75 o
 -11   7   6        5.49        9.75      5.35 o
 -10   7   6       10.81        5.59      4.62 o
  -9   7   6       51.23       57.42      5.94 o
  -8   7   6        0.91        2.85      3.90 o
  -7   7   6        1.74        3.14      3.73 o
  -6   7   6       67.60       73.28      5.07 o
  -5   7   6      314.83      287.36     11.71 o
  -4   7   6      209.88      185.75      9.30 o
  -3   7   6        2.71        2.42      1.38 o
  -2   7   6       70.34       65.17      2.53 o
  -1   7   6        0.36        0.08      1.48 o
   0   7   6       61.11       62.64      2.81 o
   1   7   6       23.47       26.25      4.19 o
   2   7   6        0.41        2.23      1.74 o
   3   7   6       18.44       17.98      1.96 o
   4   7   6       67.47       71.24      3.77 o
   5   7   6       47.92       43.68      3.42 o
   6   7   6       89.79       90.42      4.84 o
   7   7   6       65.70       59.32      3.61 o
   8   7   6       83.47       92.68      4.76 o
   9   7   6       11.32        6.84      4.30 o
  10   7   6       25.75       41.73      8.30 o
 -11   8   6        5.20        5.02      8.00 o
 -10   8   6        2.34       -0.03      5.23 o
  -9   8   6       57.11       65.43      6.29 o
  -8   8   6       55.24       55.55      8.69 o
  -7   8   6      172.28      148.86      7.33 o
  -6   8   6      134.08      136.12     10.34 o
  -5   8   6        1.51        2.49      5.83 o
  -4   8   6      154.32      151.90      9.05 o
  -3   8   6        0.03       -2.04      4.58 o
  -2   8   6        1.46        2.41      3.94 o
  -1   8   6      132.51      141.73      6.97 o
   0   8   6       93.61       98.24      5.63 o
   1   8   6       10.31       11.60      3.30 o
   2   8   6      491.98      472.90     10.65 o
   3   8   6        5.25        9.33      3.06 o
   4   8   6       90.08       85.70      4.76 o
   5   8   6       32.69       36.77      5.23 o
   6   8   6       15.29       19.49      3.57 o
   7   8   6       33.51       30.36      5.19 o
   8   8   6       12.71        9.66      4.83 o
   9   8   6      158.38      177.31      9.08 o
 -10   9   6        5.23        0.70      5.79 o
  -9   9   6      197.87      184.87      9.11 o
  -8   9   6        1.35        0.30      7.02 o
  -7   9   6      298.96      292.20     14.21 o
  -6   9   6        4.45       -0.64      6.58 o
  -5   9   6      208.09      195.39     11.10 o
  -4   9   6       50.82       44.63      6.64 o
  -3   9   6        0.02        1.94      4.86 o
  -2   9   6      147.67      165.87      8.09 o
  -1   9   6       30.89       43.73      4.82 o
   0   9   6       21.54       19.54      3.30 o
   1   9   6      157.00      160.02      6.68 o
   2   9   6      325.86      302.64      8.03 o
   3   9   6       64.89       58.32      4.38 o
   4   9   6        2.74        6.41      3.03 o
   5   9   6       14.99       16.09      3.41 o
   6   9   6        0.96        0.97      6.33 o
   7   9   6      142.68      161.46     12.22 o
   8   9   6       35.16       31.20      8.03 o
   9   9   6        6.85        4.48      7.06 o
  -9  10   6       19.53        7.18      8.47 o
  -8  10   6        2.44        8.46      7.96 o
  -7  10   6        0.36       -3.31      7.38 o
  -6  10   6      166.40      157.35     11.25 o
  -5  10   6      227.27      218.73     11.70 o
  -4  10   6        0.07        2.64      5.06 o
  -3  10   6       18.14       21.14      5.37 o
  -2  10   6        0.01        0.59      3.40 o
  -1  10   6      408.64      440.36     19.61 o
   0  10   6       73.68       71.92      3.78 o
   1  10   6        4.93        4.88      3.25 o
   2  10   6        3.98        5.05      3.29 o
   3  10   6      200.50      189.37     10.95 o
   4  10   6      197.85      197.82     12.47 o
   5  10   6       77.65       90.34      9.72 o
   6  10   6        0.29        5.98      7.63 o
   7  10   6       72.37       65.69     10.09 o
   8  10   6      143.67      151.73     12.32 o
  -8  11   6       21.99       32.98      9.08 o
  -7  11   6        0.45        3.33      7.71 o
  -6  11   6       21.40       16.04      4.91 o
  -5  11   6       78.33       78.65      6.30 o
  -4  11   6       49.29       45.53      5.22 o
  -3  11   6        4.35        5.63      3.95 o
  -2  11   6       80.67       81.01      5.45 o
  -1  11   6      130.73      144.16     11.79 o
   0  11   6      166.53      180.67      7.54 o
   1  11   6       83.15       87.16      5.65 o
   2  11   6       48.64       47.95      8.15 o
   3  11   6       25.61       25.53      8.32 o
   4  11   6       47.74       55.47      9.35 o
   5  11   6      212.84      248.89     15.45 o
   6  11   6       10.11        4.21      6.18 o
   7  11   6        2.38       13.13     10.51 o
  -7  12   6       45.87       44.72      9.75 o
  -6  12   6        4.08        9.68      8.17 o
  -5  12   6       55.77       72.11      6.52 o
  -4  12   6        3.28        3.01      7.74 o
  -3  12   6       27.98       24.06      7.21 o
  -2  12   6       35.68       21.01      7.70 o
  -1  12   6       85.78       83.33     10.41 o
   0  12   6        8.14        4.34      7.16 o
   1  12   6        3.25        6.29      6.49 o
   2  12   6        0.05        2.49      7.44 o
   3  12   6       40.41       37.45      9.68 o
   4  12   6       14.96        5.88      7.73 o
   6  12   6       28.10       29.57     10.33 o
  -4  13   6        4.50       -2.32      8.98 o
  -3  13   6       58.45       51.17     10.07 o
  -2  13   6        2.48       -4.47      8.91 o
  -1  13   6        0.18        2.89      9.13 o
   0  13   6       31.44       25.10      8.44 o
   1  13   6       14.76       22.63      9.81 o
 -14   1   7       98.92       96.33     10.77 o
 -13   1   7        7.19        4.97      5.07 o
 -12   1   7        3.83        0.36      4.17 o
 -11   1   7        0.42        1.16      4.14 o
 -10   1   7      181.78      172.22      7.06 o
  -9   1   7        1.04        0.12      3.28 o
  -8   1   7       30.04       40.66      3.80 o
  -7   1   7      618.95      631.35     10.03 o
  -6   1   7       82.13       78.62      3.05 o
  -5   1   7      253.27      268.40      5.90 o
  -4   1   7      677.07      668.10     11.15 o
  -3   1   7      126.02      116.58      2.89 o
  -2   1   7        0.06        0.75      1.46 o
  -1   1   7     1903.25     2060.91     16.47 o
   0   1   7     1093.59     1138.44     13.47 o
   1   1   7        4.23        4.07      1.09 o
   2   1   7      155.99      149.75      3.18 o
   3   1   7       59.02       63.14      2.43 o
   4   1   7      147.03      170.79      5.01 o
   5   1   7      409.42      423.31      4.31 o
   6   1   7       26.36       29.73      1.38 o
   7   1   7       22.24       27.40      2.52 o
   8   1   7      165.78      131.06      6.31 o
   9   1   7       39.44       32.21     10.24 o
  10   1   7        5.39       10.02      4.75 o
  11   1   7        4.94        3.12      4.63 o
  12   1   7       44.59       52.06      6.63 o
  13   1   7        0.24       -0.09     11.03 o
 -14   2   7       26.54       24.69      9.97 o
 -13   2   7        8.42        5.14      7.08 o
 -12   2   7       34.54       44.58      5.03 o
 -11   2   7        5.69        7.48      3.70 o
 -10   2   7       33.57       24.79      4.09 o
  -9   2   7       75.85       59.27      4.61 o
  -8   2   7       66.12       79.83      5.64 o
  -7   2   7       44.90       46.31      2.77 o
  -6   2   7      101.86      110.58      3.27 o
  -5   2   7        6.13        5.83      1.70 o
  -4   2   7      273.14      283.56      4.46 o
  -3   2   7        5.47        9.19      2.66 o
  -2   2   7       33.17       38.84      2.05 o
  -1   2   7      917.22     1066.09      7.67 o
   0   2   7      334.56      367.38      3.63 o
   1   2   7     1319.22     1437.83      8.43 o
   2   2   7       52.45       49.68      2.77 o
   3   2   7      202.72      221.28      4.10 o
   4   2   7      127.88      150.20      5.96 o
   5   2   7      364.09      346.75      4.95 o
   6   2   7       27.57       28.54      2.69 o
   7   2   7        7.30        3.32      2.24 o
   8   2   7        8.55        6.28      2.29 o
   9   2   7       69.24       50.09      7.54 o
  10   2   7      108.59      119.32     12.01 o
  11   2   7       17.54       19.79      9.70 o
  12   2   7      187.96      216.60      9.88 o
  13   2   7       51.03       50.68     10.82 o
 -13   3   7        4.10       -0.40      8.08 o
 -12   3   7        9.42        7.39      6.42 o
 -11   3   7       43.18       43.32      4.67 o
 -10   3   7        2.97       -1.92      3.19 o
  -9   3   7      241.24      230.39      7.05 o
  -8   3   7      491.67      460.55     11.17 o
  -7   3   7      442.02      447.90      5.95 o
  -6   3   7       87.30       88.40      2.41 o
  -5   3   7       41.80       36.59      1.64 o
  -4   3   7     1097.05     1074.79      6.22 o
  -3   3   7       29.42       36.06      1.58 o
  -2   3   7     1023.07     1100.84     10.26 o
  -1   3   7       42.26       44.49      1.70 o
   0   3   7     3663.11     3705.09     19.73 o
   1   3   7     2807.06     3020.33     14.71 o
   2   3   7       51.45       52.00      1.94 o
   3   3   7      409.09      377.64      5.49 o
   4   3   7       84.40       82.85      3.74 o
   5   3   7      165.49      162.65      3.81 o
   6   3   7       94.79       91.13      3.28 o
   7   3   7       36.54       45.96      2.88 o
   8   3   7       60.35       62.36      3.34 o
   9   3   7      163.65      164.72      5.35 o
  10   3   7        1.20        3.89      3.14 o
  11   3   7       33.78       40.18      4.53 o
  12   3   7       20.78       27.46      4.67 o
 -13   4   7        5.38       -8.14      8.59 o
 -12   4   7       72.80       87.22     10.55 o
 -11   4   7        0.29       -2.01      6.99 o
 -10   4   7       72.62       84.01     10.12 o
  -9   4   7        2.38        1.89      2.77 o
  -8   4   7      467.43      409.39      7.93 o
  -7   4   7        0.92        1.49      1.27 o
  -6   4   7      114.16      100.05      1.93 o
  -5   4   7       13.79       12.14      0.69 o
  -4   4   7       51.27       48.54      1.22 o
  -3   4   7       81.64       76.33      1.65 o
  -2   4   7       23.20       24.05      1.41 o
  -1   4   7      144.20      148.50      2.23 o
   0   4   7       93.26       89.32      1.70 o
   1   4   7       27.19       30.41      1.43 o
   2   4   7      160.23      165.70      2.93 o
   3   4   7      890.14      858.56      6.32 o
   4   4   7      192.37      172.11      4.50 o
   5   4   7       71.40       55.78      2.79 o
   6   4   7       47.68       38.04      2.70 o
   7   4   7      147.80      132.78      4.18 o
   8   4   7       98.47      104.70      4.03 o
   9   4   7      136.76      140.00      4.68 o
  10   4   7        9.31       11.21      3.45 o
  11   4   7       30.26       35.02      4.33 o
  12   4   7       41.55       43.60      8.82 o
 -13   5   7       42.30       40.00      8.12 o
 -12   5   7      210.59      210.08     11.93 o
 -11   5   7       70.91       66.03      5.98 o
 -10   5   7       29.82       26.46      4.92 o
  -9   5   7        5.28        3.74      3.89 o
  -8   5   7       53.15       44.12      4.58 o
  -7   5   7      243.67      223.25      7.18 o
  -6   5   7      103.32      102.30      5.05 o
  -5   5   7       53.27       50.70      2.50 o
  -4   5   7       35.89       33.89      2.08 o
  -3   5   7      259.22      276.64      8.00 o
  -2   5   7       34.19       39.44      1.24 o
  -1   5   7       18.69       19.31      1.50 o
   0   5   7        2.74        4.02      1.03 o
   1   5   7      578.95      599.07      6.58 o
   2   5   7        9.54       12.44      1.87 o
   3   5   7      336.33      310.71      4.68 o
   4   5   7        1.01        1.51      1.87 o
   5   5   7       23.84       25.29      2.56 o
   6   5   7       22.80       17.75      2.63 o
   7   5   7      116.10      119.54      4.18 o
   8   5   7       87.17       76.35      3.88 o
   9   5   7       19.25       27.98      3.23 o
  10   5   7        0.16        2.29      3.73 o
  11   5   7       29.47       22.47      5.70 o
 -12   6   7       20.28       26.39      5.96 o
 -11   6   7        8.15        9.80      5.33 o
 -10   6   7       23.66       18.94      4.78 o
  -9   6   7       21.47       22.19      6.21 o
  -8   6   7      297.94      275.82      8.87 o
  -7   6   7      374.49      353.31      9.21 o
  -6   6   7       57.99       55.75      4.37 o
  -5   6   7      292.43      293.41      6.55 o
  -4   6   7        6.92        6.93      1.87 o
  -3   6   7       80.03       73.35      3.09 o
  -2   6   7        1.65        1.14      0.80 o
  -1   6   7      582.91      574.78      4.78 o
   0   6   7      278.84      297.20      8.15 o
   1   6   7       58.43       57.80      3.45 o
   2   6   7       21.81       22.36      2.17 o
   3   6   7      389.81      371.87     10.74 o
   4   6   7      104.15       97.08      4.45 o
   5   6   7      102.85      109.08      3.93 o
   6   6   7      257.99      255.43      5.58 o
   7   6   7      218.16      214.66      5.55 o
   8   6   7      237.57      237.18      6.03 o
   9   6   7      460.41      483.46      9.38 o
  10   6   7        0.35       -1.49      5.46 o
  11   6   7       82.00       78.42     10.91 o
 -12   7   7        4.73       -3.06      8.66 o
 -11   7   7       63.52       70.43      6.98 o
 -10   7   7        5.29        2.41      4.65 o
  -9   7   7      118.59      142.95      7.47 o
  -8   7   7      134.92      134.15      6.96 o
  -7   7   7        2.56        5.84      3.91 o
  -6   7   7       23.84       20.95      3.91 o
  -5   7   7        5.09        9.33      5.07 o
  -4   7   7       29.58       42.65      6.18 o
  -3   7   7        2.78        3.86      2.33 o
  -2   7   7      188.71      180.50      2.99 o
  -1   7   7       93.08       91.66      4.04 o
   0   7   7      318.27      344.45      7.97 o
   1   7   7      526.42      526.26      8.72 o
   2   7   7       31.21       32.47      3.43 o
   3   7   7       44.38       44.65      3.37 o
   4   7   7        8.42        6.06      2.61 o
   5   7   7      219.56      200.17      9.05 o
   6   7   7       38.74       42.11      3.25 o
   7   7   7      286.90      280.32      6.41 o
   8   7   7       19.49       19.44      3.37 o
   9   7   7       35.05       32.73      5.32 o
  10   7   7        0.09        2.09      5.13 o
 -11   8   7        7.63        7.20      8.38 o
 -10   8   7       10.02       10.34      5.28 o
  -9   8   7       14.93       18.49      5.21 o
  -8   8   7        0.98        5.29      4.69 o
  -7   8   7      123.10      117.56      9.40 o
  -6   8   7      460.66      420.04     15.42 o
  -5   8   7      248.21      235.16     11.62 o
  -4   8   7      281.78      278.30     11.51 o
  -3   8   7      315.70      327.56     11.44 o
  -2   8   7       97.99       98.49      6.79 o
  -1   8   7      129.19      130.77      6.93 o
   0   8   7       95.42       90.99      4.24 o
   1   8   7      150.52      150.29      7.68 o
   2   8   7      242.97      219.39      8.53 o
   3   8   7      305.29      297.23      8.63 o
   4   8   7       15.08       13.97      3.36 o
   5   8   7      118.51      116.06      5.57 o
   6   8   7      229.43      223.55     11.26 o
   7   8   7      102.20      107.24      5.89 o
   8   8   7       17.57       14.77      5.17 o
   9   8   7       20.54       14.75      9.63 o
  10   8   7       30.69       27.08      8.27 o
 -10   9   7       40.49       44.33      9.49 o
  -9   9   7       31.85       52.57     10.12 o
  -8   9   7        5.15        3.49      7.36 o
  -7   9   7       14.54       16.77      7.71 o
  -6   9   7       32.92       41.16      7.55 o
  -5   9   7       14.41       12.41      6.11 o
  -4   9   7       22.02       16.10      5.85 o
  -3   9   7      107.81      103.33      7.85 o
  -2   9   7      157.27      151.27      8.07 o
  -1   9   7       96.84      102.18      6.47 o
   0   9   7       45.72       38.87      3.50 o
   1   9   7      224.21      218.43      9.35 o
   2   9   7      317.04      322.98      8.59 o
   3   9   7       97.89      109.24      6.86 o
   4   9   7       13.71       12.31      3.92 o
   5   9   7        0.00        1.21      3.36 o
   6   9   7        1.49        1.06      6.13 o
   7   9   7        0.31        6.57      6.41 o
   8   9   7       23.70       28.51      8.12 o
   9   9   7        0.18       -6.17      8.63 o
  -9  10   7      131.42      167.62     13.88 o
  -8  10   7        0.15        5.01      7.94 o
  -7  10   7       40.69       42.71      9.09 o
  -6  10   7       11.15        6.27      6.05 o
  -5  10   7       12.90        7.46      6.18 o
  -4  10   7       47.84       49.91      7.05 o
  -3  10   7       12.58       14.48      5.13 o
  -2  10   7       20.96       13.31      4.88 o
  -1  10   7       12.20       11.87      3.67 o
   0  10   7       30.48       30.49      3.12 o
   1  10   7       20.72       25.69      4.17 o
   2  10   7       45.57       33.22      6.76 o
   3  10   7       24.51       25.80      3.88 o
   4  10   7       48.33       45.20      8.03 o
   5  10   7        2.85       13.40      7.64 o
   6  10   7        2.82        4.38      6.43 o
   7  10   7       18.66       16.77      8.12 o
   8  10   7       12.99        9.75      8.93 o
  -8  11   7        0.69       -3.45      9.52 o
  -7  11   7        0.01        8.19      7.69 o
  -6  11   7        3.99        3.81      5.09 o
  -5  11   7       17.15       10.92      4.49 o
  -4  11   7       18.31       16.45      4.47 o
  -3  11   7        0.60       -0.73      4.05 o
  -2  11   7        0.13        2.44      3.82 o
  -1  11   7       18.16       15.63      8.06 o
   0  11   7       10.06        8.64      7.04 o
   1  11   7       10.22       13.23      4.07 o
   2  11   7      168.58      191.89      7.50 o
   3  11   7        8.45        4.75      6.46 o
   4  11   7        7.62        5.15      7.35 o
   5  11   7       40.02       49.77      8.57 o
   6  11   7       33.64       39.68      8.80 o
  -7  12   7       28.27       25.88      9.90 o
  -6  12   7      312.79      300.87     14.98 o
  -5  12   7        4.57        5.68      5.19 o
  -4  12   7        0.13       -2.01      7.64 o
  -3  12   7       10.33        6.82      7.02 o
  -2  12   7       35.71       42.55      8.79 o
  -1  12   7        0.15       -1.04      4.79 o
   0  12   7        0.31        6.70      7.95 o
   1  12   7        2.25       -0.32      7.91 o
   2  12   7       19.88       12.31      8.84 o
   3  12   7      205.48      218.01     14.66 o
   6  12   7        2.57       -2.68     10.49 o
  -4  13   7        0.52       -0.14      9.13 o
  -3  13   7       11.77       10.51      9.74 o
  -2  13   7        1.97        4.65      9.49 o
  -1  13   7        2.46        8.00      9.83 o
   0  13   7        0.17        4.12      8.22 o
 -14   0   8       24.08       30.97      8.67 o
 -13   0   8       26.81       18.40      7.01 o
 -12   0   8       28.07       26.94      7.08 o
 -11   0   8       54.33       44.19      7.11 o
 -10   0   8       98.44       86.83      7.99 o
  -9   0   8      386.45      367.25     12.64 o
  -8   0   8       25.20       24.70      4.53 o
  -7   0   8        2.40        4.19      3.61 o
  -6   0   8        1.26        3.67      3.61 o
  -5   0   8      328.70      304.87      9.15 o
  -4   0   8       19.27       25.63      3.51 o
  -3   0   8     1447.02     1568.91     17.50 o
  -2   0   8      491.73      533.90      8.57 o
  -1   0   8     2300.95     2406.80     52.05 o
   0   0   8      805.84      766.52     11.41 o
   1   0   8     2599.28     2689.10     28.95 o
   2   0   8        5.56        2.28      1.22 o
   3   0   8       28.03       45.74      4.30 o
   4   0   8       68.85       62.91      5.00 o
   5   0   8       78.23       80.59      5.93 o
   6   0   8       17.25       13.84      2.12 o
   7   0   8        0.21        0.53      1.79 o
   8   0   8      222.95      180.50     10.17 o
   9   0   8        5.90        4.82      5.16 o
  10   0   8       42.11       44.65      7.25 o
  11   0   8      220.62      279.40     15.11 o
  12   0   8       68.34       63.84     10.18 o
 -14   1   8        3.80       -6.29      8.45 o
 -13   1   8       65.72       75.29      6.43 o
 -12   1   8        9.88        8.89      4.20 o
 -11   1   8       96.32       99.21      8.85 o
 -10   1   8       55.45       55.45      4.79 o
  -9   1   8        8.15        7.56      3.64 o
  -8   1   8       93.80      103.02      5.25 o
  -7   1   8      192.51      200.89      6.14 o
  -6   1   8        3.25        3.90      2.86 o
  -5   1   8       18.88       19.63      2.61 o
  -4   1   8       74.83       87.47      3.65 o
  -3   1   8      549.32      596.14      5.26 o
  -2   1   8        1.46        4.55      1.63 o
  -1   1   8       46.06       50.37      2.57 o
   0   1   8      492.31      550.33     10.19 o
   1   1   8      484.67      470.32      3.46 o
   2   1   8       88.76       72.71      2.38 o
   3   1   8      181.80      203.94      3.93 o
   4   1   8       90.88      115.08      4.48 o
   5   1   8      109.42      102.59      4.68 o
   6   1   8       21.49       18.49      1.35 o
   7   1   8       12.40        6.04      2.19 o
   8   1   8      157.36      131.69      4.22 o
   9   1   8        2.56        2.14      4.14 o
  10   1   8        0.00       -3.21      4.15 o
  11   1   8       12.40       20.19      5.72 o
  12   1   8        3.40        1.78      6.38 o
 -14   2   8        0.12       -3.79      9.97 o
 -13   2   8       79.39      101.21     10.55 o
 -12   2   8       10.35       12.64      4.26 o
 -11   2   8       15.96        9.57      3.95 o
 -10   2   8       10.13        5.93      3.47 o
  -9   2   8      264.27      248.48      7.60 o
  -8   2   8       30.65       29.74      4.69 o
  -7   2   8        2.95        1.99      2.75 o
  -6   2   8      275.51      278.61      4.97 o
  -5   2   8       11.06        6.54      2.41 o
  -4   2   8      619.47      632.45      5.47 o
  -3   2   8        0.25        0.81      1.22 o
  -2   2   8      174.35      180.81      2.21 o
  -1   2   8      444.39      468.37      6.37 o
   0   2   8       19.12       18.89      1.30 o
   1   2   8        4.66       10.57      2.32 o
   2   2   8      241.51      221.67      4.01 o
   3   2   8      364.64      333.18      5.14 o
   4   2   8      246.62      261.55      6.35 o
   5   2   8      242.26      210.76      4.31 o
   6   2   8        1.05        0.97      1.79 o
   7   2   8       89.73       69.15      3.65 o
   8   2   8      105.63      102.92      4.17 o
   9   2   8       14.17       18.25      4.37 o
  10   2   8        0.13        5.15      4.45 o
  11   2   8       32.36       38.10      5.61 o
  12   2   8       37.63       32.82      5.17 o
 -13   3   8      137.94      153.24     11.97 o
 -12   3   8       35.47       32.94      8.05 o
 -11   3   8       12.38       17.38      4.08 o
 -10   3   8        0.00        2.59      3.33 o
  -9   3   8       33.04       25.94      3.87 o
  -8   3   8      181.63      171.72      5.99 o
  -7   3   8       44.27       41.95      2.56 o
  -6   3   8      148.43      142.54      3.46 o
  -5   3   8      126.14      131.97      2.70 o
  -4   3   8      410.57      436.68      4.17 o
  -3   3   8       13.87       13.41      1.09 o
  -2   3   8     1085.09     1124.18     11.25 o
  -1   3   8      357.09      374.89      4.42 o
   0   3   8       65.28       79.35      1.53 o
   1   3   8      157.83      156.15      3.36 o
   2   3   8       24.29       25.34      2.01 o
   3   3   8       43.27       41.27      2.50 o
   4   3   8      140.42      141.73      2.49 o
   5   3   8       48.14       33.82      2.43 o
   6   3   8       24.01       23.15      2.34 o
   7   3   8      838.91      709.93      8.33 o
   8   3   8      234.81      210.21      5.09 o
   9   3   8       11.77       12.11      2.48 o
  10   3   8        2.19        0.30      3.50 o
  11   3   8        0.25        0.40      4.11 o
  12   3   8        0.22       -1.18      5.58 o
 -13   4   8        7.46        9.41      9.38 o
 -12   4   8        7.87        3.77      8.01 o
 -11   4   8        2.49        7.25      6.53 o
 -10   4   8       32.11       33.82      8.14 o
  -9   4   8      307.64      317.24      7.74 o
  -8   4   8       36.66       47.05      3.77 o
  -7   4   8       50.42       40.76      2.70 o
  -6   4   8     1872.40     1843.76     14.26 o
  -5   4   8      212.42      212.17      2.37 o
  -4   4   8       89.83       89.64      2.62 o
  -3   4   8      251.32      265.50      4.32 o
  -2   4   8       29.23       28.96      1.63 o
  -1   4   8       90.59       99.26      1.91 o
   0   4   8        4.35        5.01      0.97 o
   1   4   8       61.65       57.00      2.39 o
   2   4   8      126.19      119.12      3.12 o
   3   4   8      194.69      194.16      3.37 o
   4   4   8     1663.98     1610.02     12.67 o
   5   4   8      329.38      299.24      7.26 o
   6   4   8      219.22      224.32      5.28 o
   7   4   8       80.53       73.26      3.61 o
   8   4   8      202.43      202.60      5.29 o
   9   4   8        5.29        6.59      2.71 o
  10   4   8        7.44        7.26      3.74 o
  11   4   8       26.15       22.53      4.58 o
  12   4   8        7.13       -2.96      9.55 o
 -13   5   8        0.44        1.51      7.97 o
 -12   5   8       92.42       97.34      7.68 o
 -11   5   8       72.18       69.49      6.18 o
 -10   5   8       71.07       73.06      7.69 o
  -9   5   8       80.12       68.52      5.33 o
  -8   5   8       24.97       22.55      4.27 o
  -7   5   8      128.12      108.09      5.41 o
  -6   5   8      147.98      145.58      5.69 o
  -5   5   8       56.47       53.96      2.73 o
  -4   5   8      101.65      106.37      3.17 o
  -3   5   8      285.52      274.40      3.89 o
  -2   5   8      521.23      502.95      5.18 o
  -1   5   8      328.93      318.84      3.52 o
   0   5   8      360.39      402.72      4.67 o
   1   5   8       10.46        8.91      2.38 o
   2   5   8      501.23      488.05      6.19 o
   3   5   8      198.51      167.93      3.77 o
   4   5   8      114.85      109.78      4.11 o
   5   5   8      400.34      369.09      6.20 o
   6   5   8      324.12      288.29      5.79 o
   7   5   8       38.05       39.45      3.25 o
   8   5   8        1.38        0.57      2.52 o
   9   5   8       37.58       43.20      3.48 o
  10   5   8        7.87        7.17      3.27 o
  11   5   8        2.54        4.84      4.69 o
 -12   6   8       27.11       33.68      8.13 o
 -11   6   8       23.84       22.49      5.79 o
 -10   6   8      115.90      114.90     12.17 o
  -9   6   8       25.84       20.68      4.84 o
  -8   6   8      223.70      222.04      7.95 o
  -7   6   8      566.57      512.27     15.83 o
  -6   6   8       10.92       12.63      3.42 o
  -5   6   8      195.59      192.48      6.35 o
  -4   6   8       87.38       89.01      4.14 o
  -3   6   8      226.94      223.44      7.13 o
  -2   6   8      108.94      119.78      2.15 o
  -1   6   8        8.21        7.33      1.26 o
   0   6   8        3.89        2.08      1.20 o
   1   6   8      444.99      424.31      7.75 o
   2   6   8      568.26      581.84      9.24 o
   3   6   8        1.08        0.22      2.95 o
   4   6   8      249.07      237.55      5.84 o
   5   6   8        6.70        7.80      2.54 o
   6   6   8      337.36      313.47      6.31 o
   7   6   8       88.93       95.23      4.22 o
   8   6   8        0.21        0.06      2.70 o
   9   6   8        1.00        2.32      3.03 o
  10   6   8       17.83       17.55      4.15 o
 -12   7   8       33.25       25.53      8.58 o
 -11   7   8        3.37        0.33      5.22 o
 -10   7   8       33.15       33.99      5.67 o
  -9   7   8       16.61       18.68      4.67 o
  -8   7   8      134.01      117.50     10.23 o
  -7   7   8       61.26       56.51      5.04 o
  -6   7   8        6.72        5.98      3.71 o
  -5   7   8       55.74       56.56      6.80 o
  -4   7   8        3.16        2.85      5.15 o
  -3   7   8       49.58       42.26      5.49 o
  -2   7   8       27.67       28.79      1.69 o
  -1   7   8       52.26       48.78      2.57 o
   0   7   8      280.58      281.88      5.22 o
   1   7   8      315.08      326.46      7.23 o
   2   7   8       93.04       91.38      4.60 o
   3   7   8       47.54       49.29      3.48 o
   4   7   8        6.34        5.23      2.67 o
   5   7   8        0.02        0.74      2.75 o
   6   7   8      182.74      177.00      5.18 o
   7   7   8        1.11       -1.46      2.91 o
   8   7   8       13.68       16.54      3.20 o
   9   7   8       84.20       88.04      5.76 o
  10   7   8       69.82       77.88      6.80 o
 -11   8   8        2.09        3.68      8.58 o
 -10   8   8       34.31       31.49      5.79 o
  -9   8   8        0.36        0.35      4.83 o
  -8   8   8       60.44       54.62      7.55 o
  -7   8   8       88.40       99.55      9.35 o
  -6   8   8        0.25       -2.64      5.61 o
  -5   8   8        3.81        4.72      5.48 o
  -4   8   8        6.39        7.23      5.62 o
  -3   8   8        8.44        9.90      4.75 o
  -2   8   8      165.82      165.03      8.33 o
  -1   8   8        0.19        1.30      3.69 o
   0   8   8       62.20       51.18      3.85 o
   1   8   8        0.00        1.70      4.02 o
   2   8   8       14.42       16.08      2.79 o
   3   8   8        0.13       -0.03      2.64 o
   4   8   8        4.06        2.71      2.63 o
   5   8   8       90.65       84.78      4.44 o
   6   8   8       13.14        9.95      3.43 o
   7   8   8      128.42      138.82      6.59 o
   8   8   8      230.15      231.79     10.20 o
   9   8   8        4.45        1.17      5.58 o
  10   8   8       26.96       38.91      9.16 o
 -11   9   8        4.28       -0.23     10.51 o
 -10   9   8      219.81      212.86     13.88 o
  -9   9   8        3.38        4.89      8.23 o
  -8   9   8        0.15        2.38      7.62 o
  -7   9   8       36.47       35.06      8.15 o
  -6   9   8      121.07      106.64     10.05 o
  -5   9   8        5.48        4.12      5.48 o
  -4   9   8       14.82       10.12      5.40 o
  -3   9   8      121.21      133.88      8.41 o
  -2   9   8       86.21       88.31      7.04 o
  -1   9   8       55.18       51.40      5.44 o
   0   9   8       34.16       30.22      5.84 o
   1   9   8      143.55      138.09      6.54 o
   2   9   8      147.75      133.11      6.34 o
   3   9   8      120.72      123.30      5.92 o
   4   9   8       28.38       24.77      4.12 o
   5   9   8        2.69        3.98      3.72 o
   6   9   8      199.03      222.92     13.90 o
   7   9   8       18.47       22.46      7.92 o
   8   9   8       31.97       37.23      7.98 o
   9   9   8       18.73       16.33      9.13 o
  -8  10   8      196.63      202.53     13.70 o
  -7  10   8      289.70      324.44     15.70 o
  -6  10   8       31.60       38.03      8.20 o
  -5  10   8       53.11       55.68      7.49 o
  -4  10   8       74.56       81.40      7.78 o
  -3  10   8        0.49        1.27      4.74 o
  -2  10   8       12.42        9.31      4.57 o
  -1  10   8      148.16      155.62      8.05 o
   0  10   8       44.86       41.17      3.43 o
   1  10   8      254.30      255.90      8.86 o
   2  10   8      105.30      113.76      7.11 o
   3  10   8       41.36       35.00      4.49 o
   4  10   8       61.63       65.93      5.29 o
   5  10   8        9.92       12.27      6.37 o
   6  10   8        4.97        9.48      8.36 o
   7  10   8       99.07       98.89     11.70 o
  -7  11   8       22.38       13.82      8.01 o
  -6  11   8        0.21        0.60      7.18 o
  -5  11   8       24.49       30.89      6.78 o
  -4  11   8      165.34      169.78     10.60 o
  -3  11   8        0.66       -1.02      4.11 o
  -2  11   8       21.92       22.54      4.23 o
  -1  11   8       57.41       59.65      5.62 o
   0  11   8      159.44      159.08      7.60 o
   1  11   8      114.44      121.70      6.57 o
   2  11   8        0.05        1.97      4.25 o
   3  11   8       13.00        9.61      7.86 o
   4  11   8        4.10       12.19      8.48 o
   5  11   8        0.38       10.82      8.85 o
  -6  12   8        8.41        6.46      8.30 o
  -5  12   8       24.43       22.65      5.51 o
  -4  12   8        7.16        7.52      8.13 o
  -3  12   8        0.24       -5.72      7.28 o
  -2  12   8        4.50        3.45      8.08 o
  -1  12   8        6.32       10.07      4.91 o
   0  12   8        7.34        9.39      4.85 o
   1  12   8       89.55       90.00     11.31 o
   2  12   8      177.56      201.12     14.11 o
   3  12   8       48.72       50.21     10.49 o
  -4  13   8        2.34       -0.23      9.69 o
  -3  13   8        1.92       -0.11     10.20 o
  -2  13   8        0.02        3.03     10.07 o
 -14   1   9       77.91       73.45      9.65 o
 -13   1   9        2.94        7.33      5.14 o
 -12   1   9       19.70       26.12      4.80 o
 -11   1   9        2.83        3.05      3.99 o
 -10   1   9       29.28       26.05      4.30 o
  -9   1   9       20.75       25.75      4.02 o
  -8   1   9       72.74       63.73      4.50 o
  -7   1   9       11.71       17.22      3.33 o
  -6   1   9       79.63       57.12      3.98 o
  -5   1   9      580.10      619.01     10.30 o
  -4   1   9       54.65       55.65      3.38 o
  -3   1   9      551.23      598.03      7.42 o
  -2   1   9      927.02     1026.36      8.11 o
  -1   1   9       32.93       40.35      2.03 o
   0   1   9      139.37      158.49      2.82 o
   1   1   9      263.40      227.75      2.90 o
   2   1   9      174.06      184.99      4.22 o
   3   1   9        0.33        0.95      1.47 o
   4   1   9      179.73      160.82      3.95 o
   5   1   9      175.82      151.78      6.01 o
   6   1   9      266.55      178.01      4.16 o
   7   1   9      529.00      424.61      6.94 o
   8   1   9      100.70       93.26      4.44 o
   9   1   9       92.33       92.92      6.23 o
  10   1   9        5.41        8.57      4.99 o
  11   1   9        0.10       -3.46      4.84 o
  12   1   9       58.64       53.82      7.05 o
 -13   2   9       21.62       18.37      7.51 o
 -12   2   9        0.14       -2.02      4.58 o
 -11   2   9        8.76       11.59      3.87 o
 -10   2   9      178.09      159.79      6.72 o
  -9   2   9       25.73       18.02      3.74 o
  -8   2   9       80.83       76.90      4.80 o
  -7   2   9     1474.35     1450.52     15.23 o
  -6   2   9      262.02      267.03     12.90 o
  -5   2   9      122.72      117.93      4.53 o
  -4   2   9        4.87        9.41      1.71 o
  -3   2   9       16.14       23.12      1.34 o
  -2   2   9       15.40       13.05      2.08 o
  -1   2   9     2022.72     2170.87     15.53 o
   0   2   9        5.64        5.52      1.31 o
   1   2   9      241.64      264.26      5.60 o
   2   2   9      569.46      534.80      6.29 o
   3   2   9       43.91       38.69      2.46 o
   4   2   9       34.66       35.37      2.63 o
   5   2   9       65.17       68.55      3.46 o
   6   2   9      191.47      164.54      4.09 o
   7   2   9       81.24       80.37      3.32 o
   8   2   9       26.98       31.87      2.77 o
   9   2   9        0.19        2.12      3.24 o
  10   2   9        4.10        4.47      3.45 o
  11   2   9        0.33        2.38      4.20 o
  12   2   9        0.02       -0.76      5.79 o
 -13   3   9        1.68       -1.60      7.77 o
 -12   3   9      168.86      170.38     12.95 o
 -11   3   9       18.29       18.60      3.86 o
 -10   3   9       21.40       15.30      3.68 o
  -9   3   9      120.62      108.79      5.44 o
  -8   3   9        6.72        4.65      3.20 o
  -7   3   9        6.55        5.83      2.07 o
  -6   3   9      127.95      119.60      4.14 o
  -5   3   9      344.08      338.70      8.10 o
  -4   3   9      134.23      133.59      2.86 o
  -3   3   9       27.61       27.98      1.51 o
  -2   3   9      227.19      242.72      6.23 o
  -1   3   9      377.34      437.85      5.46 o
   0   3   9        8.75        9.79      0.67 o
   1   3   9       33.76       27.87      2.63 o
   2   3   9     1318.56     1237.75     12.28 o
   3   3   9        1.40        0.28      1.87 o
   4   3   9      265.55      262.56      7.66 o
   5   3   9      339.34      339.66      6.42 o
   6   3   9       76.16       77.08      3.30 o
   7   3   9      300.57      265.81      5.48 o
   8   3   9       31.90       34.69      2.97 o
   9   3   9       14.00       14.91      2.63 o
  10   3   9      143.67      147.31      6.26 o
  11   3   9        0.57       -2.01      4.09 o
  12   3   9       16.12       15.79      9.36 o
 -13   4   9        0.81        4.35      7.43 o
 -12   4   9        6.02        7.00      8.14 o
 -11   4   9       78.84       80.17      9.96 o
 -10   4   9        0.10       -1.36      6.37 o
  -9   4   9        6.05        8.89      3.14 o
  -8   4   9      214.24      219.14      5.33 o
  -7   4   9      185.79      210.19      5.38 o
  -6   4   9      157.32      145.31      3.69 o
  -5   4   9        0.80        0.83      1.25 o
  -4   4   9      150.38      159.52      3.90 o
  -3   4   9      116.42      112.94      3.27 o
  -2   4   9        0.27        2.55      1.66 o
  -1   4   9      351.24      342.37      4.14 o
   0   4   9       12.40       13.04      1.26 o
   1   4   9      240.26      244.88      5.72 o
   2   4   9       65.26       63.15      2.63 o
   3   4   9        0.04        1.16      1.39 o
   4   4   9      157.03      146.82      2.88 o
   5   4   9      354.16      327.44      5.81 o
   6   4   9       91.51       93.85      3.79 o
   7   4   9      167.23      174.50      4.81 o
   8   4   9        5.10        7.58      2.60 o
   9   4   9        8.11        5.09      2.70 o
  10   4   9       23.71       25.81      4.13 o
  11   4   9       16.71       13.24      4.41 o
  12   4   9        0.28        0.38      9.47 o
 -13   5   9       89.99      106.72     10.65 o
 -12   5   9       12.07        9.57      5.33 o
 -11   5   9        0.08        5.44      6.64 o
 -10   5   9        8.29        7.93      4.05 o
  -9   5   9      187.84      149.04      7.06 o
  -8   5   9        2.71        3.72      3.57 o
  -7   5   9       44.40       39.76      6.02 o
  -6   5   9       23.52       20.75      3.38 o
  -5   5   9        3.63        4.52      2.00 o
  -4   5   9       50.05       56.83      2.38 o
  -3   5   9     1215.47     1192.29     22.45 o
  -2   5   9       18.73       28.84      2.32 o
  -1   5   9       30.14       34.12      1.49 o
   0   5   9      389.75      406.14      5.88 o
   1   5   9        0.72        2.84      2.37 o
   2   5   9      189.47      205.52      4.62 o
   3   5   9       12.85        9.53      1.84 o
   4   5   9        0.48        2.80      2.43 o
   5   5   9      649.65      641.01      8.16 o
   6   5   9      425.46      374.80      6.63 o
   7   5   9       29.72       25.33      3.02 o
   8   5   9        1.94        2.82      2.63 o
   9   5   9        5.17        3.24      3.03 o
  10   5   9       39.96       37.05      4.74 o
  11   5   9        1.71       -0.48      5.78 o
 -12   6   9        0.01        0.54      7.76 o
 -11   6   9       37.62       53.32      6.28 o
 -10   6   9       23.17       17.90      4.99 o
  -9   6   9      128.13      127.95     11.57 o
  -8   6   9       95.16       98.10      6.16 o
  -7   6   9      296.20      278.70     15.59 o
  -6   6   9      300.31      303.34      8.02 o
  -5   6   9      363.29      368.27     13.25 o
  -4   6   9       72.77       70.31      3.58 o
  -3   6   9      405.93      408.86      7.17 o
  -2   6   9      312.82      289.56      6.32 o
  -1   6   9      455.85      426.96      4.43 o
   0   6   9       64.78       67.21      3.05 o
   1   6   9        5.92        7.50      2.63 o
   2   6   9        5.87        6.75      2.89 o
   3   6   9       28.61       30.55      3.80 o
   4   6   9      690.13      639.03      9.36 o
   5   6   9       54.89       47.22      3.31 o
   6   6   9       35.62       44.37      3.29 o
   7   6   9      325.13      318.54      7.72 o
   8   6   9       28.59       38.10      3.67 o
   9   6   9        0.66        1.09      3.34 o
  10   6   9        1.80       -2.78      5.96 o
 -12   7   9       21.99       24.22      8.83 o
 -11   7   9      285.77      336.68     11.59 o
 -10   7   9        3.16       -1.34      4.72 o
  -9   7   9       16.04       18.39      4.70 o
  -8   7   9       10.67       16.01      4.40 o
  -7   7   9       10.42       10.88      3.91 o
  -6   7   9        3.62        5.98      6.11 o
  -5   7   9       89.06       73.17      7.48 o
  -4   7   9      113.30      105.39      8.30 o
  -3   7   9      182.69      167.27      8.56 o
  -2   7   9      350.85      347.66     11.27 o
  -1   7   9       16.09       11.18      2.28 o
   0   7   9        5.75        3.88      2.19 o
   1   7   9        3.68        2.03      2.80 o
   2   7   9        0.00       -0.48      2.95 o
   3   7   9        1.90        1.33      3.11 o
   4   7   9       66.32       58.86      3.93 o
   5   7   9      142.07      145.27      5.39 o
   6   7   9        8.30        8.14      3.24 o
   7   7   9       89.49       99.75      4.51 o
   8   7   9        7.00        9.78      3.31 o
   9   7   9        0.06        3.71      4.53 o
  10   7   9       64.14       64.64      8.37 o
 -11   8   9       99.53      112.46     11.42 o
 -10   8   9        0.07        0.68      5.44 o
  -9   8   9       69.86       69.19      6.66 o
  -8   8   9       91.64       83.07      6.36 o
  -7   8   9       53.64       60.71      8.89 o
  -6   8   9      155.05      148.66     10.61 o
  -5   8   9      107.45       99.99      8.16 o
  -4   8   9       11.37       13.10      5.68 o
  -3   8   9      132.42      132.73      8.28 o
  -2   8   9      341.41      339.28     11.40 o
  -1   8   9        1.56        1.12      3.96 o
   0   8   9       95.18       79.89      4.47 o
   1   8   9        0.92        1.93      2.80 o
   2   8   9      215.87      209.40      6.68 o
   3   8   9       17.12       15.35      3.08 o
   4   8   9        8.64        7.98      3.14 o
   5   8   9       55.10       50.40      4.93 o
   6   8   9        0.01        2.35      3.22 o
   7   8   9       15.21       20.37      3.98 o
   8   8   9        0.33        1.17      5.43 o
   9   8   9        5.46        6.02      5.51 o
  -9   9   9       70.14       58.77     10.48 o
  -8   9   9       41.92       44.21      8.85 o
  -7   9   9        0.00       -0.99      6.58 o
  -6   9   9       32.75       45.00      7.60 o
  -5   9   9        2.61        4.32      5.91 o
  -4   9   9        8.00        1.22      5.08 o
  -3   9   9       19.38       18.61      5.53 o
  -2   9   9      243.84      239.62     10.17 o
  -1   9   9       87.49       86.98      5.03 o
   0   9   9      104.51      104.81      7.95 o
   1   9   9       64.45       53.58      6.44 o
   2   9   9       19.37       21.34      4.15 o
   3   9   9       20.96       15.36      3.92 o
   4   9   9      104.05       99.73      5.85 o
   5   9   9        7.35        6.94      3.71 o
   6   9   9       54.64       52.97      8.48 o
   7   9   9        0.02       -2.63      7.61 o
   8   9   9        5.86       -2.65      8.69 o
  -8  10   9        0.72        2.89      7.84 o
  -7  10   9        5.52        3.57      7.42 o
  -6  10   9      113.27      118.63     10.75 o
  -5  10   9        2.00        2.74      5.71 o
  -4  10   9        2.72        2.38      5.34 o
  -3  10   9        1.37        2.46      4.71 o
  -2  10   9        7.57       10.04      4.84 o
  -1  10   9        3.44        6.77      3.36 o
   0  10   9      156.07      155.28      7.17 o
   1  10   9        0.61        2.91      3.96 o
   2  10   9       19.47       13.73      4.53 o
   3  10   9       18.41       22.44      4.57 o
   4  10   9        3.12        4.32      3.92 o
   5  10   9       25.78       26.24      8.88 o
   6  10   9       62.16       61.74      9.92 o
   7  10   9        0.09        7.32      8.10 o
  -7  11   9        0.11        6.64      8.47 o
  -6  11   9       15.44       22.22      7.85 o
  -5  11   9        0.97        2.47      6.65 o
  -4  11   9       40.51       42.88      6.81 o
  -3  11   9        9.97       15.26      5.47 o
  -2  11   9       69.61       58.49      5.49 o
  -1  11   9       50.56       39.25      4.88 o
   0  11   9       75.19       68.94      6.10 o
   1  11   9       57.88       57.96      5.56 o
   2  11   9        0.17       -0.50      4.16 o
   3  11   9       31.36       43.56      8.88 o
   4  11   9       40.74       54.97      9.00 o
   5  11   9       44.15       45.32      9.32 o
  -6  12   9        0.25        3.99      8.38 o
  -5  12   9        1.79        5.90      5.66 o
  -4  12   9        5.22        5.20      9.15 o
  -3  12   9        0.32        3.39      8.74 o
  -2  12   9       13.89       18.28      5.50 o
  -1  12   9        0.44       -2.31      5.24 o
   0  12   9        4.42        7.34      4.74 o
   1  12   9        1.73        3.18      7.95 o
   2  12   9        0.12        5.32      9.39 o
 -13   0  10       18.97       12.36      7.22 o
 -12   0  10      368.19      357.85     14.99 o
 -11   0  10      431.85      402.21     15.13 o
 -10   0  10       28.91       26.70      5.77 o
  -9   0  10        9.24        5.23      4.79 o
  -8   0  10       63.77       72.46      6.66 o
  -7   0  10      147.40      119.89      7.53 o
  -6   0  10     1452.89     1448.14     21.18 o
  -5   0  10      281.56      227.62      8.84 o
  -4   0  10       29.11       36.51      4.43 o
  -3   0  10      738.79      680.53     10.18 o
  -2   0  10     1720.28     1857.92     19.27 o
  -1   0  10      667.11      631.19     11.49 o
   0   0  10      196.30      224.71      7.33 o
   1   0  10       93.36      108.20      5.94 o
   2   0  10      822.34      753.59      7.79 o
   3   0  10      511.19      460.12      6.80 o
   4   0  10     1625.54     1618.25     22.21 o
   5   0  10        0.00       -0.85      4.64 o
   6   0  10      201.50      140.11      4.63 o
   7   0  10       51.20       40.67      4.50 o
   8   0  10      144.93      127.49      9.43 o
   9   0  10        0.12        2.46      5.73 o
  10   0  10       11.82       12.93      7.43 o
  11   0  10        0.74        2.00      8.38 o
 -14   1  10       47.62       46.91      8.96 o
 -13   1  10       36.67       45.75      5.46 o
 -12   1  10        4.53        1.85      4.40 o
 -11   1  10       10.49       11.04      3.97 o
 -10   1  10      159.18      153.62      6.87 o
  -9   1  10       21.66       21.27      3.86 o
  -8   1  10        0.72        0.45      3.41 o
  -7   1  10      160.51      151.21      5.90 o
  -6   1  10     1186.22     1194.56     31.25 o
  -5   1  10       87.31       94.52      7.30 o
  -4   1  10     2352.84     2288.12     20.51 o
  -3   1  10       92.94       92.14      3.72 o
  -2   1  10       51.36       57.84      3.62 o
  -1   1  10        4.06        5.74      1.18 o
   0   1  10        5.79        5.66      2.11 o
   1   1  10        6.38        7.34      1.04 o
   2   1  10      132.13      125.45      3.56 o
   3   1  10      600.21      562.08      7.11 o
   4   1  10      251.87      245.88      5.01 o
   5   1  10      608.28      550.22      9.52 o
   6   1  10      402.78      330.34      4.58 o
   7   1  10       57.10       46.50      3.13 o
   8   1  10        0.55        1.15      3.83 o
   9   1  10       95.61       82.18      6.14 o
  10   1  10       29.11       27.67      5.13 o
  11   1  10        5.24        8.76      5.69 o
  12   1  10        6.61       -3.66      7.63 o
 -13   2  10        6.45        8.51      7.79 o
 -12   2  10       20.55       22.02      4.76 o
 -11   2  10      243.96      246.62      8.46 o
 -10   2  10       57.50       50.40      4.83 o
  -9   2  10        9.43        7.74      3.42 o
  -8   2  10       51.94       50.43      4.40 o
  -7   2  10      139.75      120.83      5.38 o
  -6   2  10       50.65       53.05      3.87 o
  -5   2  10        0.85        1.58      1.83 o
  -4   2  10      422.44      393.69      6.70 o
  -3   2  10      211.60      238.68      3.16 o
  -2   2  10        6.91        7.21      1.80 o
  -1   2  10      535.02      546.62      8.58 o
   0   2  10      393.01      365.58      6.83 o
   1   2  10        5.95        7.62      1.02 o
   2   2  10      222.62      217.33      4.35 o
   3   2  10      178.39      167.56      6.41 o
   4   2  10      402.15      394.31      6.49 o
   5   2  10      547.40      528.20      7.77 o
   6   2  10       54.11       69.62      3.16 o
   7   2  10       20.44       26.38      2.51 o
   8   2  10        4.05        3.45      2.31 o
   9   2  10        0.09        1.10      3.09 o
  10   2  10        1.67        4.11      3.70 o
  11   2  10       42.59       39.43      5.03 o
 -13   3  10       29.89       36.51      8.60 o
 -12   3  10       31.59       34.33      9.28 o
 -11   3  10        0.87        4.43      3.65 o
 -10   3  10       21.67       26.43      4.17 o
  -9   3  10       47.04       45.46      4.29 o
  -8   3  10        7.34       10.41      3.17 o
  -7   3  10       14.74       16.88      3.21 o
  -6   3  10        0.35        0.14      1.81 o
  -5   3  10      133.47      137.97      3.24 o
  -4   3  10     2018.27     1931.19     10.19 o
  -3   3  10      645.42      628.87     12.27 o
  -2   3  10        5.37        8.98      2.27 o
  -1   3  10       53.33       49.21      2.12 o
   0   3  10      115.33      114.09      3.15 o
   1   3  10      101.71      109.49      4.73 o
   2   3  10       73.76       65.33      5.78 o
   3   3  10       11.40       11.99      2.31 o
   4   3  10      521.19      472.12     11.15 o
   5   3  10      923.63      786.46      8.98 o
   6   3  10      179.70      150.72      4.30 o
   7   3  10        0.00        0.22      2.30 o
   8   3  10        2.94        4.50      2.44 o
   9   3  10       83.06       87.28      5.17 o
  10   3  10       14.28       19.03      4.16 o
  11   3  10       64.15       58.57      5.18 o
 -13   4  10        6.75       12.28      7.47 o
 -12   4  10      155.11      204.70     14.08 o
 -11   4  10        7.53        4.45      7.61 o
 -10   4  10        0.04        3.68      7.27 o
  -9   4  10      464.61      454.42      7.73 o
  -8   4  10      543.26      513.63      7.76 o
  -7   4  10      693.51      675.97      8.09 o
  -6   4  10      143.31      139.42      3.23 o
  -5   4  10      230.96      228.95      3.83 o
  -4   4  10      203.05      196.08      3.53 o
  -3   4  10      321.38      283.73      5.37 o
  -2   4  10      200.18      202.08      4.74 o
  -1   4  10        1.65        2.01      1.34 o
   0   4  10        9.26        5.97      0.93 o
   1   4  10      343.81      305.69      8.89 o
   2   4  10       24.58       22.25      3.21 o
   3   4  10     1388.33     1279.87     16.15 o
   4   4  10      175.95      164.25      3.31 o
   5   4  10       59.51       39.91      3.42 o
   6   4  10      105.29      111.21      4.01 o
   7   4  10       43.63       47.58      3.32 o
   8   4  10       24.94       38.92      3.38 o
   9   4  10        3.25        7.74      2.88 o
  10   4  10        6.06        6.87      4.13 o
  11   4  10        1.48        0.16      5.72 o
 -13   5  10        3.26       -3.10      8.76 o
 -12   5  10      187.84      200.46     11.84 o
 -11   5  10       62.45       66.39      6.14 o
 -10   5  10        5.94        7.47      4.08 o
  -9   5  10       77.38       67.68      5.39 o
  -8   5  10      482.49      466.31     10.31 o
  -7   5  10        0.39        1.49      3.19 o
  -6   5  10      122.58      130.11      5.35 o
  -5   5  10      124.26      120.57      2.87 o
  -4   5  10        2.05        2.07      1.32 o
  -3   5  10      946.76      914.64      8.85 o
  -2   5  10      326.20      306.76      5.74 o
  -1   5  10       21.69       27.74      1.82 o
   0   5  10       11.26       12.64      1.58 o
   1   5  10       51.87       46.83      3.52 o
   2   5  10      763.22      726.56     13.92 o
   3   5  10      228.14      227.91      4.66 o
   4   5  10      625.23      586.42     10.61 o
   5   5  10       46.93       34.75      3.01 o
   6   5  10       36.87       33.12      3.26 o
   7   5  10       44.10       45.25      3.37 o
   8   5  10        4.64        7.63      2.89 o
   9   5  10       43.16       42.03      3.70 o
  10   5  10       24.31       23.99      4.51 o
  11   5  10        0.55        6.62      8.56 o
 -12   6  10       11.78        5.07      8.08 o
 -11   6  10       10.66        4.62      5.19 o
 -10   6  10        0.14        1.15      4.66 o
  -9   6  10        3.01        0.78      4.03 o
  -8   6  10        0.07        1.77      3.82 o
  -7   6  10        0.14        0.74      3.77 o
  -6   6  10       56.31       56.12      4.56 o
  -5   6  10      185.91      182.31     10.23 o
  -4   6  10       93.00       94.95      7.33 o
  -3   6  10        4.61        4.16      1.45 o
  -2   6  10       34.22       33.15      2.58 o
  -1   6  10       31.09       35.72      1.62 o
   0   6  10        2.22        0.56      1.71 o
   1   6  10      103.46      102.49      3.32 o
   2   6  10       51.54       46.99      3.97 o
   3   6  10       49.99       49.42      4.16 o
   4   6  10       43.86       29.76      6.76 o
   5   6  10      405.61      385.79      7.88 o
   6   6  10        0.08       -0.57      2.76 o
   7   6  10        2.10        3.35      2.83 o
   8   6  10       72.58       74.03      4.36 o
   9   6  10        3.76        1.78      3.31 o
  10   6  10       17.13       20.52      5.57 o
 -11   7  10      140.70      158.15     11.75 o
 -10   7  10       88.32       81.62      6.73 o
  -9   7  10      119.12      123.96      7.25 o
  -8   7  10       20.86       15.72      4.54 o
  -7   7  10       15.83       12.91      3.91 o
  -6   7  10        2.08        2.44      4.88 o
  -5   7  10      112.80      111.22      9.03 o
  -4   7  10       35.77       38.51      6.38 o
  -3   7  10       30.01       25.52      5.57 o
  -2   7  10      241.33      269.00      6.63 o
  -1   7  10      247.92      240.66      5.13 o
   0   7  10      949.63      892.68     11.66 o
   1   7  10      113.51      125.11      5.23 o
   2   7  10        4.76        6.80      3.13 o
   3   7  10        9.90        4.73      3.32 o
   4   7  10       19.01       16.53      3.82 o
   5   7  10       36.86       32.51      3.85 o
   6   7  10       14.26        9.80      3.51 o
   7   7  10       18.12       15.85      3.14 o
   8   7  10       32.21       37.83      3.73 o
   9   7  10        7.14        3.95      4.51 o
 -10   8  10        0.03        0.87      5.70 o
  -9   8  10        6.51        6.67      5.14 o
  -8   8  10      103.73      118.55     11.05 o
  -7   8  10        1.98        0.64      6.47 o
  -6   8  10       27.94       27.19      6.75 o
  -5   8  10      106.85      107.24      8.93 o
  -4   8  10        2.18        5.69      4.86 o
  -3   8  10      315.79      296.03     11.72 o
  -2   8  10        3.71        0.97      4.91 o
  -1   8  10       38.69       42.02      4.53 o
   0   8  10        2.80        2.76      2.74 o
   1   8  10       30.14       33.30      3.76 o
   2   8  10       20.11       19.45      3.61 o
   3   8  10        0.11       -0.88      2.84 o
   4   8  10       54.41       46.05      3.95 o
   5   8  10      215.43      226.04      6.90 o
   6   8  10       72.44       67.48      4.64 o
   7   8  10       11.42        9.85      4.11 o
   8   8  10       43.53       52.21      6.58 o
   9   8  10        0.46       -1.66      8.40 o
  -9   9  10       12.89       -8.96      8.96 o
  -8   9  10       25.96       27.08      8.35 o
  -7   9  10        0.39        1.25      6.70 o
  -6   9  10       94.64      105.53      9.18 o
  -5   9  10        0.30       -2.70      5.60 o
  -4   9  10       97.86       83.47      8.02 o
  -3   9  10      131.52      116.96      8.61 o
  -2   9  10       16.49       14.44      5.23 o
  -1   9  10      615.68      590.69     11.07 o
   0   9  10       22.65       19.52      5.61 o
   1   9  10        5.64        5.35      4.77 o
   2   9  10        0.09        0.64      3.95 o
   3   9  10        0.23       -1.46      3.88 o
   4   9  10       11.81       12.93      4.19 o
   5   9  10       87.11      100.15      6.34 o
   6   9  10        9.52       19.21      4.93 o
   7   9  10       17.53       15.46      7.25 o
   8   9  10      101.43      104.24     11.18 o
  -8  10  10        7.19        6.90      7.63 o
  -7  10  10        3.53       -3.14      7.56 o
  -6  10  10       20.51       16.06      7.09 o
  -5  10  10        0.03        2.22      6.26 o
  -4  10  10       10.49        8.58      5.39 o
  -3  10  10        2.46        0.59      4.97 o
  -2  10  10       88.50       94.46      7.60 o
  -1  10  10        0.00        0.09      3.51 o
   0  10  10        5.80       13.78      5.23 o
   1  10  10        0.00       -1.52      4.19 o
   2  10  10       69.14       67.25      5.70 o
   3  10  10        8.67        7.28      4.25 o
   4  10  10       24.30       23.18      4.58 o
   5  10  10       13.80       11.99      8.39 o
   6  10  10       55.58       60.77      9.62 o
  -7  11  10        5.19        9.81      8.86 o
  -6  11  10       18.90       14.44      7.48 o
  -5  11  10       10.28       12.58      7.00 o
  -4  11  10        2.29       -0.03      5.80 o
  -3  11  10        2.96        5.06      5.64 o
  -2  11  10       28.60       21.10      4.48 o
  -1  11  10        4.10        4.12      4.65 o
   0  11  10        2.98        4.57      4.57 o
   1  11  10        3.02        9.02      4.35 o
   2  11  10       18.98       16.38      4.70 o
   3  11  10       61.31       74.21     11.13 o
   4  11  10        0.91        1.07      9.14 o
  -6  12  10        3.12        0.01      8.64 o
  -5  12  10        6.77        3.72      5.95 o
  -4  12  10        0.22        2.13      8.61 o
  -3  12  10        6.07        3.64      8.37 o
  -2  12  10        2.81        4.23      5.60 o
  -1  12  10      191.41      173.83      8.73 o
   0  12  10       85.30       93.22      6.86 o
   1  12  10       18.90       18.52      8.45 o
 -13   1  11       32.40       36.09      5.42 o
 -12   1  11        0.53        0.20      4.57 o
 -11   1  11        5.43       11.84      4.51 o
 -10   1  11       64.03       65.20      5.34 o
  -9   1  11      109.13      103.30      7.64 o
  -8   1  11       62.90       70.25      5.42 o
  -7   1  11      126.77      131.43      5.64 o
  -6   1  11       54.02       56.28     10.41 o
  -5   1  11     1076.84     1066.05     12.70 o
  -4   1  11        2.11        0.47      2.04 o
  -3   1  11       49.06       63.63      2.80 o
  -2   1  11      103.55      113.19     12.48 o
  -1   1  11       56.82       62.80      2.14 o
   0   1  11     1288.34     1224.88     12.21 o
   1   1  11        9.34        9.72      2.71 o
   2   1  11        0.98        1.18      1.06 o
   3   1  11       15.96       15.94      2.20 o
   4   1  11      630.58      549.50      7.45 o
   5   1  11       40.18       30.71      2.80 o
   6   1  11       15.42       16.81      1.79 o
   7   1  11       20.64       23.84      2.43 o
   8   1  11        1.30        2.93      2.73 o
   9   1  11        6.52        7.01      3.23 o
  10   1  11        0.34        0.05      3.65 o
  11   1  11       38.83       40.75      6.16 o
 -13   2  11      309.07      349.63     16.98 o
 -12   2  11       21.82       21.62      4.73 o
 -11   2  11        1.23        0.33      4.15 o
 -10   2  11      112.65      109.53      6.04 o
  -9   2  11       11.62       12.99      3.62 o
  -8   2  11        7.84        9.93      3.54 o
  -7   2  11      483.55      502.35     11.64 o
  -6   2  11      129.39      122.43      3.85 o
  -5   2  11       68.93       77.78      6.41 o
  -4   2  11      475.67      428.02     13.11 o
  -3   2  11        0.25        1.43      0.67 o
  -2   2  11       23.93       20.38      2.19 o
  -1   2  11       80.73       67.79      2.51 o
   0   2  11       55.92       62.75      3.10 o
   1   2  11       15.67       12.40      2.71 o
   2   2  11      501.83      452.81      8.31 o
   3   2  11     1304.49     1302.96     11.01 o
   4   2  11      117.99       91.64      3.91 o
   5   2  11      199.08      133.08      4.54 o
   6   2  11       15.93       14.15      2.29 o
   7   2  11       39.53       39.01      2.75 o
   8   2  11        0.13       -0.89      2.91 o
   9   2  11       15.34       11.43      3.48 o
  10   2  11        4.62        5.99      4.01 o
  11   2  11        2.29        2.81      5.28 o
 -12   3  11        7.12        0.26      8.28 o
 -11   3  11        9.48       10.28      7.33 o
 -10   3  11       78.08       76.43      5.58 o
  -9   3  11      180.92      202.69      7.29 o
  -8   3  11       27.55       27.13      3.83 o
  -7   3  11      183.51      200.99      8.24 o
  -6   3  11       61.75       60.91      3.81 o
  -5   3  11     1209.86     1173.20      8.75 o
  -4   3  11      194.50      205.76      4.77 o
  -3   3  11      143.61      137.10      6.58 o
  -2   3  11       30.31       27.99      2.30 o
  -1   3  11       69.70       67.30      3.47 o
   0   3  11        1.88       -0.25      2.18 o
   1   3  11       43.57       41.67      3.45 o
   2   3  11       70.45       57.09      4.09 o
   3   3  11      609.87      589.92     11.24 o
   4   3  11      314.80      327.96      6.45 o
   5   3  11       43.30       38.62      3.24 o
   6   3  11        0.15       -0.19      2.18 o
   7   3  11        8.21       16.96      2.61 o
   8   3  11       35.73       29.60      2.99 o
   9   3  11      131.06      130.17      5.92 o
  10   3  11       37.13       50.71      4.82 o
  11   3  11        3.29        7.08      5.90 o
 -13   4  11       11.29        8.65      8.22 o
 -12   4  11      134.04      130.07      7.83 o
 -11   4  11        0.26        0.30      4.59 o
 -10   4  11       15.71       12.42      4.11 o
  -9   4  11       49.02       51.04      3.62 o
  -8   4  11       46.21       48.34      4.43 o
  -7   4  11       12.81       11.72      2.01 o
  -6   4  11        0.22        2.87      1.58 o
  -5   4  11      372.80      371.78      4.99 o
  -4   4  11       31.07       26.28      2.53 o
  -3   4  11      356.39      352.38      6.33 o
  -2   4  11      101.25      101.17      3.89 o
  -1   4  11        0.48        1.37      2.23 o
   0   4  11        0.01        3.02      2.53 o
   1   4  11      543.59      529.59      8.93 o
   2   4  11      534.74      483.65     13.17 o
   3   4  11       48.26       39.57      5.38 o
   4   4  11      764.57      734.97      9.61 o
   5   4  11        0.00        0.16      2.76 o
   6   4  11       69.18       57.30      3.92 o
   7   4  11       11.91       14.67      2.86 o
   8   4  11        7.41        4.92      2.92 o
   9   4  11        0.58        1.31      3.63 o
  10   4  11       56.99       57.69      5.39 o
  11   4  11       26.99       22.14      9.24 o
 -12   5  11        2.21        6.24      7.30 o
 -11   5  11       12.28       12.39      4.78 o
 -10   5  11       23.19       29.97      5.14 o
  -9   5  11       17.22       23.17      4.28 o
  -8   5  11      285.97      295.65      8.50 o
  -7   5  11        5.43        4.17      3.16 o
  -6   5  11        1.35        2.82      4.11 o
  -5   5  11      419.15      409.87      4.73 o
  -4   5  11     1024.18     1008.60      9.25 o
  -3   5  11       19.82       23.89      2.66 o
  -2   5  11        8.68        3.05      2.24 o
  -1   5  11      108.19       91.52      3.50 o
   0   5  11      476.98      475.39      5.00 o
   1   5  11        5.24        3.15      1.59 o
   2   5  11        2.56        5.97      3.15 o
   3   5  11      120.96      113.86      5.55 o
   4   5  11      158.37      152.26      6.33 o
   5   5  11      297.20      253.20      5.67 o
   6   5  11       93.95       98.24      4.10 o
   7   5  11        8.14        8.68      2.84 o
   8   5  11        5.64        6.29      3.00 o
   9   5  11       52.82       51.54      4.82 o
  10   5  11        3.93       -1.64      5.76 o
 -11   6  11       15.42       23.31      5.58 o
 -10   6  11        8.07        4.02      4.73 o
  -9   6  11       60.00       55.55      8.84 o
  -8   6  11      215.92      205.41      7.60 o
  -7   6  11       70.16       68.42      4.95 o
  -6   6  11       14.81       15.26      3.36 o
  -5   6  11        1.96        3.47      4.83 o
  -4   6  11      392.06      365.33     12.86 o
  -3   6  11        8.89        6.98      1.83 o
  -2   6  11      112.84      102.55      3.95 o
  -1   6  11       88.15       90.04      3.85 o
   0   6  11      300.11      295.60      6.97 o
   1   6  11       18.29       15.37      3.29 o
   2   6  11      240.64      213.62      6.74 o
   3   6  11      189.02      179.28      6.55 o
   4   6  11       27.80       26.94      4.14 o
   5   6  11       51.22       56.14      4.17 o
   6   6  11       61.79       55.89      3.80 o
   7   6  11        0.17        1.73      2.76 o
   8   6  11       44.72       42.72      3.84 o
   9   6  11       13.19       19.54      3.66 o
  10   6  11        0.11        0.66      8.07 o
 -10   7  11        8.60       12.44      7.67 o
  -9   7  11      159.50      159.84      8.01 o
  -8   7  11       16.76       28.53      4.92 o
  -7   7  11        1.18        7.09      6.65 o
  -6   7  11        7.91       11.05      6.18 o
  -5   7  11        1.24        0.13      5.53 o
  -4   7  11      687.33      687.45     17.46 o
  -3   7  11       32.58       44.54      6.17 o
  -2   7  11      713.53      713.06      9.08 o
  -1   7  11        1.26        0.58      2.20 o
   0   7  11      546.80      551.64     18.74 o
   1   7  11        1.72        3.46      3.15 o
   2   7  11      195.02      177.26      7.93 o
   3   7  11       17.18       12.18      3.70 o
   4   7  11        2.81        6.42      3.20 o
   5   7  11       52.88       43.73      4.11 o
   6   7  11        1.92        0.78      3.21 o
   7   7  11      164.98      184.10      6.78 o
   8   7  11       13.80       14.11      3.58 o
   9   7  11       61.89       71.39      6.70 o
  -9   8  11      113.79      112.74     11.38 o
  -8   8  11      125.09      112.88     11.18 o
  -7   8  11       10.54        7.58      5.97 o
  -6   8  11        3.27        3.65      5.96 o
  -5   8  11       49.66       46.52      6.89 o
  -4   8  11        9.71        4.56      5.61 o
  -3   8  11      212.74      205.23     10.09 o
  -2   8  11        0.09       -0.17      4.51 o
  -1   8  11       49.41       51.12      4.62 o
   0   8  11       39.06       32.23      3.60 o
   1   8  11       12.96       14.09      3.60 o
   2   8  11       13.44       14.46      3.70 o
   3   8  11      208.06      200.93      7.21 o
   4   8  11      376.98      375.49      8.39 o
   5   8  11       53.99       56.39      4.52 o
   6   8  11       74.76       72.31      6.75 o
   7   8  11       26.03       21.57      4.04 o
   8   8  11       29.72       33.79      5.96 o
   9   8  11        4.61        3.17      9.07 o
  -8   9  11       28.18       21.55      8.37 o
  -7   9  11        3.51        6.35      6.29 o
  -6   9  11       18.95       20.77      7.23 o
  -5   9  11        4.17        5.22      5.67 o
  -4   9  11       23.91       19.21      6.82 o
  -3   9  11       92.65       80.99      7.60 o
  -2   9  11        5.98        4.19      3.83 o
  -1   9  11       37.48       36.38      6.26 o
   0   9  11       54.63       33.98      6.17 o
   1   9  11       57.69       50.51      6.68 o
   2   9  11        4.13        5.79      3.79 o
   3   9  11        1.12        3.54      3.25 o
   4   9  11        9.75        6.98      3.56 o
   5   9  11       78.32       79.80      5.41 o
   6   9  11       22.31       24.03      4.19 o
   7   9  11        8.63        2.05      7.67 o
  -7  10  11        2.39       -0.69      7.92 o
  -6  10  11       29.86       28.33      7.44 o
  -5  10  11        2.10        4.05      6.85 o
  -4  10  11       86.43       89.25      8.36 o
  -3  10  11       30.01       21.23      6.14 o
  -2  10  11       20.76       17.62      4.18 o
  -1  10  11      185.86      199.20     11.51 o
   0  10  11       29.74       36.57      6.65 o
   1  10  11       39.43       43.72      5.28 o
   2  10  11        0.00        2.55      4.07 o
   3  10  11      122.88      120.09      6.87 o
   4  10  11        5.92        7.75      4.89 o
   5  10  11       14.20        9.22      8.24 o
  -6  11  11        2.47        1.47      8.01 o
  -5  11  11       19.04       19.75      7.40 o
  -4  11  11       18.12       21.78      6.49 o
  -3  11  11        6.94        4.42      5.80 o
  -2  11  11      464.10      456.37     16.98 o
  -1  11  11        0.92       -2.89      6.34 o
   0  11  11       32.43       23.92      5.40 o
   1  11  11       25.42       34.92      5.31 o
   2  11  11        0.76        0.87      5.24 o
   3  11  11       19.15       14.63      9.63 o
  -3  12  11      115.93      113.87      8.18 o
  -2  12  11       83.25       86.86      7.41 o
  -1  12  11       34.94       34.23      7.98 o
   0  12  11      106.78      126.16      9.86 o
 -13   0  12       36.96       32.47      8.38 o
 -12   0  12       45.65       49.13      8.13 o
 -11   0  12        3.58        0.67      6.08 o
 -10   0  12        3.33       -0.38      5.41 o
  -9   0  12        0.05       -3.43      5.70 o
  -8   0  12      310.22      302.76     11.98 o
  -7   0  12        2.80        1.95      4.88 o
  -6   0  12     3273.76     3189.27     33.05 o
  -5   0  12       20.69       18.38      4.73 o
  -4   0  12       98.68       81.85      4.17 o
  -3   0  12       39.47       30.92      4.14 o
  -2   0  12       76.33       61.23      2.61 o
  -1   0  12      156.83      155.26      6.94 o
   0   0  12       53.57       49.45      5.14 o
   1   0  12       74.41       54.16      5.45 o
   2   0  12     1852.74     1882.47     43.29 o
   3   0  12     5434.13     4848.20     32.04 o
   4   0  12      533.14      438.03      7.69 o
   5   0  12       31.52       42.11      3.39 o
   6   0  12        0.72       -1.01      2.63 o
   7   0  12      190.88      156.04     10.32 o
   8   0  12       23.82       13.44      5.98 o
   9   0  12       10.43       11.87      6.91 o
  10   0  12       25.04       30.22      8.63 o
 -13   1  12        0.41       -3.29      7.75 o
 -12   1  12       37.16       24.55      4.95 o
 -11   1  12       18.99       22.11      4.34 o
 -10   1  12       65.82       61.53      5.34 o
  -9   1  12       29.53       27.69      4.33 o
  -8   1  12      398.89      411.99     15.68 o
  -7   1  12       14.93       19.45      4.82 o
  -6   1  12      236.03      234.71      7.04 o
  -5   1  12      110.90      115.07      3.98 o
  -4   1  12      121.26      132.83      8.69 o
  -3   1  12       37.65       36.99      2.67 o
  -2   1  12       61.72       55.70      2.23 o
  -1   1  12        0.02        0.06      1.12 o
   0   1  12       16.81       26.54      4.07 o
   1   1  12      435.44      402.69      7.96 o
   2   1  12      143.96      139.65      6.15 o
   3   1  12      684.42      626.53      6.01 o
   4   1  12        5.89        3.74      2.16 o
   5   1  12        5.40        2.77      2.26 o
   6   1  12       23.57       26.46      3.07 o
   7   1  12       21.57       18.79      2.34 o
   8   1  12        0.40       -1.25      2.89 o
   9   1  12       20.98       23.79      3.69 o
  10   1  12       31.73       36.17      4.55 o
  11   1  12       97.92      108.17     10.52 o
 -13   2  12       35.44       35.41      8.44 o
 -12   2  12        6.06       14.39      6.99 o
 -11   2  12       26.41       34.40      4.90 o
 -10   2  12        6.40        4.78      3.79 o
  -9   2  12       78.03       90.86      6.55 o
  -8   2  12        0.04        2.19      3.17 o
  -7   2  12      170.61      176.15      6.46 o
  -6   2  12      175.53      169.73      4.59 o
  -5   2  12      263.19      241.90      6.23 o
  -4   2  12      117.73      115.31      2.65 o
  -3   2  12       86.01       81.74      3.31 o
  -2   2  12      636.84      641.48      6.83 o
  -1   2  12        2.40        3.46      1.52 o
   0   2  12      208.38      214.04     10.11 o
   1   2  12     1470.44     1387.24     14.18 o
   2   2  12      860.82      818.45      9.84 o
   3   2  12      203.64      201.87      5.06 o
   4   2  12      170.49      161.17      4.74 o
   5   2  12        3.18        5.35      2.44 o
   6   2  12      244.48      206.72      5.81 o
   7   2  12        4.40        6.12      2.30 o
   8   2  12       14.84       21.06      3.50 o
   9   2  12       76.93       97.58      5.40 o
  10   2  12       62.00       55.34      5.12 o
  11   2  12      179.72      182.91     12.71 o
 -12   3  12       10.82        5.71      8.58 o
 -11   3  12       96.51       81.52     10.01 o
 -10   3  12        0.12       -2.00      3.53 o
  -9   3  12      276.61      275.34      8.38 o
  -8   3  12        0.36        1.80      2.08 o
  -7   3  12       21.25       24.60      3.06 o
  -6   3  12      668.00      662.28      7.19 o
  -5   3  12     1140.53     1151.94      8.73 o
  -4   3  12      258.18      262.77      3.91 o
  -3   3  12       39.15       44.13      3.33 o
  -2   3  12       46.58       42.49      2.78 o
  -1   3  12      104.96      104.67      4.35 o
   0   3  12      588.79      576.49      9.18 o
   1   3  12       15.66       14.76      3.18 o
   2   3  12      361.23      346.13      7.98 o
   3   3  12      112.69       89.79      5.93 o
   4   3  12      353.16      339.95      6.76 o
   5   3  12       38.04       39.96      3.34 o
   6   3  12        0.31        4.10      2.29 o
   7   3  12        0.01        1.54      2.45 o
   8   3  12        1.22        0.96      3.42 o
   9   3  12        3.17        5.70      3.73 o
  10   3  12       95.28       97.89      6.46 o
  11   3  12      115.93      110.19     10.59 o
 -12   4  12       11.31       11.33      5.31 o
 -11   4  12       13.21       17.19      4.69 o
 -10   4  12      129.39      131.87      6.65 o
  -9   4  12       68.41       70.59      5.16 o
  -8   4  12        0.38        1.21      3.11 o
  -7   4  12       87.02       88.51      5.02 o
  -6   4  12       23.09       26.71      2.15 o
  -5   4  12      230.04      218.35      4.79 o
  -4   4  12       16.30       15.38      2.55 o
  -3   4  12       49.61       46.66      4.20 o
  -2   4  12      401.86      385.39      7.04 o
  -1   4  12       22.10       15.99      2.95 o
   0   4  12       67.65       60.02      3.80 o
   1   4  12      534.43      495.30     11.46 o
   2   4  12      599.59      516.51     18.23 o
   3   4  12      187.10      165.62      9.26 o
   4   4  12       39.32       43.77      4.46 o
   5   4  12       15.16       14.39      3.13 o
   6   4  12       35.61       33.92      3.11 o
   7   4  12        1.73        2.23      2.65 o
   8   4  12        0.03        1.05      2.86 o
   9   4  12       14.58       11.49      4.28 o
  10   4  12       76.17       87.34      8.89 o
 -11   5  12       65.18       66.18     10.21 o
 -10   5  12      182.90      194.92      8.26 o
  -9   5  12        8.67        7.85      4.17 o
  -8   5  12      146.64      141.57     10.58 o
  -7   5  12      162.94      156.69      6.16 o
  -6   5  12       35.09       36.75      3.56 o
  -5   5  12      184.25      187.35      6.41 o
  -4   5  12       19.84       22.72      3.44 o
  -3   5  12       52.85       45.44      3.08 o
  -2   5  12      237.50      206.00      4.81 o
  -1   5  12      344.96      334.13      7.15 o
   0   5  12       27.33       21.46      3.25 o
   1   5  12     1615.51     1539.55     15.81 o
   2   5  12      100.43      107.67      5.14 o
   3   5  12        3.87        0.52      3.38 o
   4   5  12        8.48       11.37      3.68 o
   5   5  12        1.20        2.90      3.91 o
   6   5  12       81.36       94.39      4.22 o
   7   5  12       36.57       34.99      4.05 o
   8   5  12       30.81       42.79      3.80 o
   9   5  12      178.60      182.97      7.42 o
  10   5  12      166.47      195.87      9.10 o
 -10   6  12       58.03       50.36      9.53 o
  -9   6  12      175.52      182.09     12.54 o
  -8   6  12       44.47       40.87      4.93 o
  -7   6  12      287.79      311.15      9.49 o
  -6   6  12        0.07        7.08      6.16 o
  -5   6  12       23.10       17.83      6.29 o
  -4   6  12      255.76      234.68     10.99 o
  -3   6  12        0.01        0.19      2.01 o
  -2   6  12       62.69       48.90      2.94 o
  -1   6  12       23.87       21.72      3.25 o
   0   6  12       11.30       11.52      2.98 o
   1   6  12        1.09        0.28      3.11 o
   2   6  12      171.63      155.50      6.12 o
   3   6  12      172.35      160.22      6.49 o
   4   6  12       37.95       29.58      4.13 o
   5   6  12      118.23      107.55      5.24 o
   6   6  12       16.73       13.02      3.61 o
   7   6  12       13.33        9.63      3.06 o
   8   6  12        2.39        1.28      3.45 o
   9   6  12        8.40        4.29      4.75 o
 -10   7  12       97.88      109.13     11.20 o
  -9   7  12       13.68       12.27      8.08 o
  -8   7  12       10.68       15.30      6.86 o
  -7   7  12        1.78        1.21      6.74 o
  -6   7  12        8.10       11.41      6.44 o
  -5   7  12       42.16       43.63      7.63 o
  -4   7  12       42.48       36.26      6.56 o
  -3   7  12      274.53      234.40     10.98 o
  -2   7  12       44.76       42.26      4.53 o
  -1   7  12       56.36       50.19      8.99 o
   0   7  12        1.38        2.95      3.13 o
   1   7  12       91.50       96.29      5.19 o
   2   7  12      233.92      222.96      8.05 o
   3   7  12        0.26       -0.42      3.56 o
   4   7  12      112.57       99.33      5.75 o
   5   7  12       70.66       59.88      4.59 o
   6   7  12       18.81       24.44      3.83 o
   7   7  12       39.81       39.11      4.47 o
   8   7  12       64.41       77.00      6.67 o
  -9   8  12        4.16        2.26      7.92 o
  -8   8  12      139.67      131.05     11.94 o
  -7   8  12        0.14        0.20      6.41 o
  -6   8  12        4.40        3.04      6.49 o
  -5   8  12       38.11       22.61      6.40 o
  -4   8  12      179.17      177.95     10.45 o
  -3   8  12       62.06       45.20      6.44 o
  -2   8  12      129.75      114.58      6.03 o
  -1   8  12      109.85      102.87      8.34 o
   0   8  12       10.10       14.18      3.56 o
   1   8  12      184.64      175.77      6.71 o
   2   8  12        0.06        0.63      3.59 o
   3   8  12        6.09        6.18      3.46 o
   4   8  12        2.03        0.26      3.46 o
   5   8  12       88.01       85.72      5.13 o
   6   8  12       69.05       56.84      4.82 o
   7   8  12        9.53       11.52      4.27 o
   8   8  12       14.22       20.49      8.25 o
  -8   9  12       39.35       29.25      8.61 o
  -7   9  12       78.11       71.61      9.43 o
  -6   9  12       36.28       40.97      8.18 o
  -5   9  12       16.48       19.98      6.77 o
  -4   9  12        8.71       15.13      6.11 o
  -3   9  12      225.84      213.42     10.83 o
  -2   9  12       43.40       48.44      4.77 o
  -1   9  12      320.36      326.83     13.65 o
   0   9  12       37.04       37.37      6.93 o
   1   9  12       10.03       14.85      5.49 o
   2   9  12        3.56        4.79      3.75 o
   3   9  12       13.30       12.75      3.56 o
   4   9  12       10.17       11.80      3.80 o
   5   9  12       39.71       39.07      4.49 o
   6   9  12      154.99      169.16      6.74 o
   7   9  12       23.37       22.59      6.33 o
  -7  10  12        1.13        3.69      8.22 o
  -6  10  12        0.29        1.46      6.64 o
  -5  10  12       13.48       12.25      6.91 o
  -4  10  12      122.07      116.15      9.28 o
  -3  10  12       56.00       56.34      7.46 o
  -2  10  12      123.68      132.24     14.78 o
  -1  10  12       48.10       69.68      7.95 o
   0  10  12      159.03      169.42     10.47 o
   1  10  12       33.36       36.01      7.06 o
   2  10  12       32.74       38.14      5.19 o
   3  10  12       28.28       29.53      5.21 o
   4  10  12       74.84       88.50      6.81 o
   5  10  12       53.27       51.44     10.21 o
  -6  11  12        7.91       -1.21      8.47 o
  -5  11  12        7.07       11.92      7.73 o
  -4  11  12        0.19        2.04      6.57 o
  -3  11  12        0.96       -2.97      4.77 o
  -2  11  12        7.55        0.29      6.88 o
  -1  11  12        0.28       -0.41      6.97 o
   0  11  12       33.34       33.97      6.00 o
   1  11  12       26.43       30.66      5.33 o
   2  11  12       31.82       38.75      6.08 o
  -3  12  12       52.54       48.31      9.08 o
  -2  12  12       20.58        8.71      8.30 o
  -1  12  12        0.54       -1.11      8.12 o
   0  12  12       29.19       14.03      7.94 o
 -13   1  13       15.87       27.27      8.20 o
 -12   1  13      157.30      166.16      8.10 o
 -11   1  13        8.58       11.13      4.19 o
 -10   1  13       17.41       20.58      4.57 o
  -9   1  13        4.56        3.29      3.83 o
  -8   1  13       92.01       85.43      5.49 o
  -7   1  13       99.73      101.28     10.74 o
  -6   1  13      879.96      882.43      9.97 o
  -5   1  13      112.63      121.00      6.50 o
  -4   1  13       15.51       18.30      2.57 o
  -3   1  13        5.92        7.34      2.58 o
  -2   1  13        3.49        0.82      1.28 o
  -1   1  13      409.88      376.00      7.62 o
   0   1  13       89.94       96.13      4.79 o
   1   1  13      271.57      260.59      7.20 o
   2   1  13      220.45      197.02      4.40 o
   3   1  13      209.18      228.64      3.88 o
   4   1  13        4.51        5.26      1.54 o
   5   1  13      202.61      189.24      4.18 o
   6   1  13        5.93        7.78      2.69 o
   7   1  13       64.45       66.74      4.11 o
   8   1  13        3.59        3.95      3.26 o
   9   1  13        0.03        2.86      3.78 o
  10   1  13      295.38      333.23      9.29 o
  11   1  13       54.92       59.81      8.78 o
 -12   2  13        7.56        5.30      6.85 o
 -11   2  13       12.93        9.64      4.12 o
 -10   2  13      107.51      123.13      6.64 o
  -9   2  13       20.54       17.74      4.02 o
  -8   2  13        4.07        6.44      3.65 o
  -7   2  13      979.30      988.58     10.58 o
  -6   2  13        0.00        0.25      2.87 o
  -5   2  13      112.51      105.45      4.55 o
  -4   2  13        0.37       -0.30      0.77 o
  -3   2  13       41.47       41.74      2.87 o
  -2   2  13        7.63        7.27      1.81 o
  -1   2  13      448.32      392.96      5.56 o
   0   2  13       38.51       34.23      3.58 o
   1   2  13      724.37      692.34     19.88 o
   2   2  13     3287.70     2946.59     23.19 o
   3   2  13        9.72        9.37      1.66 o
   4   2  13       76.50       62.51      3.42 o
   5   2  13       71.04       69.56      3.92 o
   6   2  13       38.52       42.68      3.54 o
   7   2  13       31.83       31.84      2.87 o
   8   2  13       11.56       11.83      3.62 o
   9   2  13        1.19        5.09      3.85 o
  10   2  13      240.49      252.97      8.44 o
  11   2  13      409.02      438.82     17.76 o
 -12   3  13       74.45       96.64     11.09 o
 -11   3  13       27.17       25.57      8.10 o
 -10   3  13      268.30      285.43     11.57 o
  -9   3  13       98.73      101.02      5.93 o
  -8   3  13       11.09        9.28      2.91 o
  -7   3  13      101.62       95.20      3.47 o
  -6   3  13      266.98      264.15      4.83 o
  -5   3  13        3.60        3.25      1.52 o
  -4   3  13      226.46      231.90      5.97 o
  -3   3  13      298.37      248.78      5.34 o
  -2   3  13      137.02      147.18      5.17 o
  -1   3  13        3.03        3.14      2.81 o
   0   3  13      423.75      366.88      7.93 o
   1   3  13      463.81      449.81      9.96 o
   2   3  13      137.98      119.35      2.45 o
   3   3  13      285.85      285.02      7.93 o
   4   3  13      613.20      566.40      8.65 o
   5   3  13        9.54        7.09      2.55 o
   6   3  13       89.38       95.82      4.09 o
   7   3  13       75.49       67.52      3.61 o
   8   3  13        0.23        1.40      3.47 o
   9   3  13        0.95        2.37      4.20 o
  10   3  13       34.53       40.51      7.85 o
 -11   4  13       30.36       30.13      8.83 o
 -10   4  13        3.20        5.70      6.98 o
  -9   4  13       62.94       63.22      4.98 o
  -8   4  13      130.89      136.73      6.03 o
  -7   4  13        6.84       12.85      7.72 o
  -6   4  13       16.67       14.26      1.99 o
  -5   4  13       35.80       34.68      3.07 o
  -4   4  13       57.52       50.27      4.41 o
  -3   4  13        0.00        0.58      2.23 o
  -2   4  13      267.83      255.87      6.47 o
  -1   4  13       15.98       16.02      3.00 o
   0   4  13        9.15        8.69      3.02 o
   1   4  13      221.90      209.99      6.63 o
   2   4  13        6.84        3.51      3.41 o
   3   4  13      433.20      407.50     11.70 o
   4   4  13       15.67       20.80      4.16 o
   5   4  13        3.95        1.99      2.91 o
   6   4  13        1.02        2.26      2.54 o
   7   4  13        3.29        5.95      2.82 o
   8   4  13        2.99        3.17      3.92 o
   9   4  13        2.62        2.31      4.23 o
  10   4  13       81.52       81.83      7.18 o
 -11   5  13        9.41       15.56      7.86 o
 -10   5  13       74.89       81.99      9.90 o
  -9   5  13       28.41       19.55      7.92 o
  -8   5  13       20.50       18.41      6.39 o
  -7   5  13      151.13      162.55     10.76 o
  -6   5  13      154.31      159.78      5.54 o
  -5   5  13      206.48      216.15     11.14 o
  -4   5  13      286.53      278.05     11.86 o
  -3   5  13        2.15        0.51      2.05 o
  -2   5  13       19.54       15.72      2.52 o
  -1   5  13       42.44       43.35      3.77 o
   0   5  13       14.22       14.78      3.41 o
   1   5  13      221.77      216.71      6.87 o
   2   5  13        1.50        3.43      3.50 o
   3   5  13       63.06       60.16      4.79 o
   4   5  13       23.73       20.48      3.94 o
   5   5  13      161.97      148.79      6.82 o
   6   5  13       61.88       54.94      3.75 o
   7   5  13        0.02        0.23      3.09 o
   8   5  13       32.12       35.99      3.94 o
   9   5  13      269.92      304.62      9.18 o
  10   5  13       64.69       72.34      9.27 o
 -10   6  13        0.03        2.98      8.46 o
  -9   6  13        0.30       -1.94      8.01 o
  -8   6  13        4.02        3.09      6.82 o
  -7   6  13       71.37       66.90      8.74 o
  -6   6  13        1.86        0.27      5.01 o
  -5   6  13        4.23        5.37      5.16 o
  -4   6  13      117.31      113.41      8.72 o
  -3   6  13        4.59       10.15      2.39 o
  -2   6  13       34.55       29.33      2.75 o
  -1   6  13        5.85        0.91      3.11 o
   0   6  13      121.82      122.00      7.27 o
   1   6  13      356.84      327.58      8.33 o
   2   6  13       97.86      100.35      5.36 o
   3   6  13        3.76        2.82      3.79 o
   4   6  13       78.62       83.86      5.84 o
   5   6  13      152.95      150.50      5.87 o
   6   6  13       14.09       16.52      3.70 o
   7   6  13       29.67       19.78      3.79 o
   8   6  13        6.32       10.18      3.82 o
   9   6  13       36.50       50.47      6.60 o
  -9   7  13        8.88        5.74      8.09 o
  -8   7  13        9.01        9.81      6.41 o
  -7   7  13       48.06       61.53      8.53 o
  -6   7  13       12.82       14.00      5.66 o
  -5   7  13        0.38        1.61      5.20 o
  -4   7  13        3.00        1.23      5.55 o
  -3   7  13        4.52       10.40      5.20 o
  -2   7  13       70.13       81.89      5.62 o
  -1   7  13       49.95       42.37      3.88 o
   0   7  13      264.69      253.70      7.31 o
   1   7  13       31.61       28.85      4.00 o
   2   7  13       11.04       14.39      3.91 o
   3   7  13        0.33       -1.30      3.66 o
   4   7  13       51.82       41.83      5.19 o
   5   7  13       77.39       76.65      5.14 o
   6   7  13        3.98        2.71      3.76 o
   7   7  13       63.31       58.83      5.10 o
   8   7  13       46.68       46.24      4.84 o
  -9   8  13        0.03       -1.67      8.11 o
  -8   8  13       49.38       40.29      9.45 o
  -7   8  13        8.67        9.59      6.91 o
  -6   8  13       27.45       24.35      7.50 o
  -5   8  13        0.83        3.52      5.90 o
  -4   8  13        1.02        2.02      5.20 o
  -3   8  13       46.75       45.28     10.19 o
  -2   8  13       79.91       63.61      5.29 o
  -1   8  13        0.28       -0.34      6.10 o
   0   8  13       32.79       37.35      6.68 o
   1   8  13      251.60      252.68      8.01 o
   2   8  13        0.87       -1.05      3.70 o
   3   8  13        8.31        6.16      3.96 o
   4   8  13        2.72        4.34      3.66 o
   5   8  13        1.94       -0.80      3.70 o
   6   8  13       22.81       23.59      4.27 o
   7   8  13        5.74        8.73      4.74 o
   8   8  13        1.20        1.83      9.81 o
  -8   9  13        0.00        2.46      8.56 o
  -7   9  13       33.10       44.15      8.99 o
  -6   9  13        6.46        1.91      6.99 o
  -5   9  13        1.72        2.88      6.58 o
  -4   9  13        4.52        4.87      5.43 o
  -3   9  13       63.93       57.53      5.82 o
  -2   9  13       22.47       29.93      4.59 o
  -1   9  13        1.02        2.29      5.99 o
   0   9  13        0.13        0.98      5.89 o
   1   9  13        0.46        0.93      5.93 o
   2   9  13        1.06        0.38      6.12 o
   3   9  13       14.56       12.90      3.69 o
   4   9  13        7.67       12.33      4.77 o
   5   9  13        0.09        0.50      4.31 o
   6   9  13       23.81       20.82      4.61 o
  -6  10  13       75.82       82.31      9.28 o
  -5  10  13       12.48       10.51      6.83 o
  -4  10  13        2.21        7.96      5.73 o
  -3  10  13        3.08        1.95      5.42 o
  -2  10  13      109.33      128.91     10.81 o
  -1  10  13       26.41       30.39      6.80 o
   0  10  13        0.12       -0.08      5.88 o
   1  10  13        0.79       -2.43      6.21 o
   2  10  13       54.73       54.72      7.23 o
   3  10  13        7.41        7.41      5.08 o
   4  10  13        9.60       14.28      5.29 o
  -5  11  13       83.79       81.30      9.52 o
  -4  11  13        8.29        4.64      5.41 o
  -3  11  13       62.63       51.62      5.70 o
  -2  11  13      111.81      103.43     10.05 o
  -1  11  13        2.71        0.11      7.66 o
   0  11  13       65.00       74.88      8.81 o
   1  11  13        0.01        0.98      7.27 o
   2  11  13        1.09        3.57      6.96 o
  -1  12  13       20.62       17.57      8.20 o
   0  12  13       19.12       17.63      8.19 o
 -13   0  14       19.30       26.25      9.22 o
 -12   0  14       16.54        8.04      7.60 o
 -11   0  14        0.73       -1.88      5.81 o
 -10   0  14        7.29        7.12      6.03 o
  -9   0  14      861.37      911.56     21.30 o
  -8   0  14      564.19      564.80     16.37 o
  -7   0  14      166.92      164.94      9.58 o
  -6   0  14        2.17        4.30      3.37 o
  -5   0  14       22.32       22.66      3.58 o
  -4   0  14       46.30       56.33      5.60 o
  -3   0  14        0.27        2.67      0.91 o
  -2   0  14      615.76      564.62     13.23 o
  -1   0  14      968.12      910.42     17.00 o
   0   0  14     1629.81     1550.70     22.45 o
   1   0  14     2108.68     1928.95     25.79 o
   2   0  14      108.44      114.15      8.22 o
   3   0  14      652.54      584.90     16.52 o
   4   0  14      716.70      622.94      9.51 o
   5   0  14        1.24        1.89      2.55 o
   6   0  14       18.77       11.23      3.21 o
   7   0  14      192.73      200.79      7.98 o
   8   0  14       11.77        9.55      4.02 o
   9   0  14      141.75      166.63      7.67 o
 -12   1  14        1.47        0.52      4.99 o
 -11   1  14      275.28      282.06      9.69 o
 -10   1  14       12.81       12.63      4.10 o
  -9   1  14        0.24        2.03      3.98 o
  -8   1  14        4.51        4.47      3.59 o
  -7   1  14      254.95      244.49      6.04 o
  -6   1  14        1.97        1.84      2.64 o
  -5   1  14       58.71       48.21      3.14 o
  -4   1  14       24.64       34.21      3.38 o
  -3   1  14        0.16        0.39      1.71 o
  -2   1  14      109.72       82.35      2.74 o
  -1   1  14        1.16        1.72      2.85 o
   0   1  14      117.88      113.59     10.44 o
   1   1  14      393.99      369.43      8.47 o
   2   1  14       49.16       53.50      5.16 o
   3   1  14      173.55      192.42      4.29 o
   4   1  14        3.26        3.49      1.65 o
   5   1  14        3.64        6.76      1.87 o
   6   1  14       39.83       44.82      2.89 o
   7   1  14       27.95       29.80      2.89 o
   8   1  14       24.47       23.37      3.00 o
   9   1  14       24.93       31.22      4.32 o
  10   1  14      269.58      283.70     13.89 o
 -12   2  14       38.30       37.58      7.92 o
 -11   2  14       94.04      111.15      7.64 o
 -10   2  14       16.34       17.50      5.02 o
  -9   2  14        6.60        8.36      3.86 o
  -8   2  14      335.74      327.11      6.84 o
  -7   2  14      141.09      150.28      7.32 o
  -6   2  14       65.85       62.78      4.22 o
  -5   2  14       68.33       58.05      2.27 o
  -4   2  14       13.52       10.52      2.61 o
  -3   2  14        6.90        5.90      2.92 o
  -2   2  14      298.37      274.24      4.81 o
  -1   2  14        3.72        6.32      1.93 o
   0   2  14       83.68       66.98      7.15 o
   1   2  14      551.30      525.22      9.97 o
   2   2  14      307.76      279.31      7.92 o
   3   2  14       16.35       17.27      1.86 o
   4   2  14       94.68       94.08      2.98 o
   5   2  14       64.44       58.61      3.76 o
   6   2  14       16.32       15.81      2.93 o
   7   2  14       31.29       35.44      3.73 o
   8   2  14       12.93       12.07      3.49 o
   9   2  14       51.34       52.61      5.04 o
  10   2  14       51.51       53.15      8.37 o
 -11   3  14        2.75       10.93      7.57 o
 -10   3  14       14.95       14.29      4.34 o
  -9   3  14       22.27       23.46      7.58 o
  -8   3  14       92.15      101.31      9.10 o
  -7   3  14      181.32      187.21     11.91 o
  -6   3  14       88.40       85.54      4.43 o
  -5   3  14       76.16       66.55      4.02 o
  -4   3  14       11.72        7.99      2.39 o
  -3   3  14      145.50      135.21      4.37 o
  -2   3  14       60.52       54.64      3.88 o
  -1   3  14      431.98      396.82      8.30 o
   0   3  14      772.84      726.89     11.23 o
   1   3  14       29.69       33.21      4.09 o
   2   3  14       10.69        8.87      3.59 o
   3   3  14       78.34       67.75      5.48 o
   4   3  14       53.66       51.34      5.24 o
   5   3  14        4.36        4.29      2.85 o
   6   3  14       22.37       26.18      3.43 o
   7   3  14        0.44        0.19      2.75 o
   8   3  14      132.19      136.94      6.04 o
   9   3  14      617.15      646.43     16.31 o
  10   3  14       97.72       89.34     10.03 o
 -11   4  14       44.09       68.95     10.14 o
 -10   4  14       21.35       29.11      8.09 o
  -9   4  14       65.01       83.38      9.82 o
  -8   4  14      104.47      110.63      9.54 o
  -7   4  14       16.04       23.25      6.18 o
  -6   4  14        0.03       -0.09      2.35 o
  -5   4  14       36.59       42.61      4.41 o
  -4   4  14       93.50       81.50      4.16 o
  -3   4  14       31.29       34.37      3.00 o
  -2   4  14       22.95       22.14      3.21 o
  -1   4  14      169.37      149.19      5.68 o
   0   4  14      247.19      207.93      6.63 o
   1   4  14       54.68       47.15      4.14 o
   2   4  14       27.69       22.19      4.69 o
   3   4  14        4.83        4.00      3.55 o
   4   4  14      189.24      206.87     11.43 o
   5   4  14        0.00        2.90      3.76 o
   6   4  14       81.34       93.56      4.25 o
   7   4  14      101.97      119.89      5.46 o
   8   4  14       46.14       54.76      5.92 o
   9   4  14        0.79       -2.10      5.76 o
  10   4  14       22.55       18.37      9.42 o
 -10   5  14       37.27       44.77      9.05 o
  -9   5  14       13.94        9.56      7.34 o
  -8   5  14        4.50       12.48      6.32 o
  -7   5  14        4.12        6.18      5.97 o
  -6   5  14       33.27       41.06      7.49 o
  -5   5  14      146.10      112.23      8.93 o
  -4   5  14       99.23      105.47      4.36 o
  -3   5  14      252.99      235.39      5.48 o
  -2   5  14       53.55       49.33      4.62 o
  -1   5  14       16.02       16.98      3.31 o
   0   5  14       43.91       43.13      5.44 o
   1   5  14        5.53        2.70      3.51 o
   2   5  14       69.98       60.87      4.79 o
   3   5  14      193.99      181.88      7.05 o
   4   5  14       34.47       30.98      4.55 o
   5   5  14       35.89       27.83      5.04 o
   6   5  14       31.69       35.42      4.05 o
   7   5  14       42.52       43.30      3.87 o
   8   5  14       41.95       47.65      5.30 o
   9   5  14       29.82       14.27      7.61 o
 -10   6  14        7.70        8.20      8.49 o
  -9   6  14        0.88        1.72      7.73 o
  -8   6  14       62.02       68.36      9.06 o
  -7   6  14       23.76       21.16      6.88 o
  -6   6  14        6.82        9.98      6.20 o
  -5   6  14       30.55       21.96      6.19 o
  -4   6  14       45.02       35.19      6.56 o
  -3   6  14        1.19        0.04      3.74 o
  -2   6  14        7.61        7.79      2.76 o
  -1   6  14      114.59      117.64      5.29 o
   0   6  14      399.88      393.61      8.93 o
   1   6  14      129.81      115.92      5.77 o
   2   6  14        3.21        2.31      3.42 o
   3   6  14      153.06      138.96      8.66 o
   4   6  14       69.51       70.20      5.82 o
   5   6  14       69.71       66.38      5.76 o
   6   6  14       18.21       22.43      3.97 o
   7   6  14        7.93        7.04      3.99 o
   8   6  14      138.45      155.50      8.89 o
  -9   7  14       32.97       22.32      8.33 o
  -8   7  14       30.33       38.65      7.14 o
  -7   7  14       22.51       25.96      7.24 o
  -6   7  14       34.18       24.54      7.18 o
  -5   7  14        1.03       -0.54      5.42 o
  -4   7  14       17.70       17.46      6.52 o
  -3   7  14       25.59       24.52      6.48 o
  -2   7  14        0.29        1.90      5.32 o
  -1   7  14      466.94      453.58      9.30 o
   0   7  14       73.24       73.37      4.76 o
   1   7  14       14.31       18.01      3.98 o
   2   7  14        2.44        2.42      3.44 o
   3   7  14       99.54      107.50      6.14 o
   4   7  14       21.10       19.08      4.88 o
   5   7  14       19.33       18.52      4.21 o
   6   7  14       42.87       47.55      5.07 o
   7   7  14       18.80       15.50      4.62 o
   8   7  14        1.40        7.89      6.37 o
  -8   8  14        9.20       13.54      8.00 o
  -7   8  14       66.27       68.85      9.24 o
  -6   8  14       25.32       24.20      7.47 o
  -5   8  14       13.73       11.12      6.89 o
  -4   8  14       33.40       37.56      6.43 o
  -3   8  14       15.58       18.26      6.29 o
  -2   8  14       10.05       14.93      6.87 o
  -1   8  14        0.08       -4.29      5.36 o
   0   8  14        4.44        1.55      5.50 o
   1   8  14        0.15       -0.59      3.61 o
   2   8  14       42.73       42.93      5.06 o
   3   8  14       20.72       17.73      4.45 o
   4   8  14       39.08       42.91      4.59 o
   5   8  14       51.36       49.01      4.76 o
   6   8  14       79.04       71.17      5.46 o
   7   8  14       22.90       19.67      6.06 o
  -7   9  14       13.47       14.63      7.36 o
  -6   9  14        1.63        0.11      7.18 o
  -5   9  14        0.08        2.71      6.30 o
  -4   9  14        5.31        2.30      5.66 o
  -3   9  14       77.70       79.55      6.18 o
  -2   9  14       13.29        8.92      6.46 o
  -1   9  14       17.93       13.26      6.84 o
   0   9  14       53.40       67.29      8.19 o
   1   9  14        0.29        0.64      6.13 o
   2   9  14       63.66       57.08      7.55 o
   3   9  14        6.59       10.92      5.10 o
   4   9  14        0.09       -0.71      4.31 o
   5   9  14        0.04       -1.11      4.58 o
   6   9  14      107.85      124.61      7.60 o
  -6  10  14       15.76       11.62      7.89 o
  -5  10  14       19.95       31.67      7.54 o
  -4  10  14       12.02        9.94      4.85 o
  -3  10  14       25.51       26.15      4.89 o
  -2  10  14        0.08        4.72      7.30 o
  -1  10  14      145.90      162.46     11.26 o
   0  10  14       72.33       90.10      8.84 o
   1  10  14       18.46       21.26      6.70 o
   2  10  14       40.85       47.54     14.86 o
   3  10  14        8.17        7.07      6.78 o
   4  10  14       25.52       29.62      7.60 o
  -5  11  14        4.67        6.24      8.09 o
  -4  11  14       22.65       24.45      8.05 o
  -3  11  14       16.24       20.27      5.44 o
  -2  11  14        0.10        2.43      7.41 o
  -1  11  14       70.48      102.25     10.20 o
   0  11  14       54.77       59.02      7.98 o
   1  11  14       19.79       11.65      7.69 o
   2  11  14        1.86        2.62      8.47 o
 -12   1  15       20.16       24.93      5.25 o
 -11   1  15        0.81        0.63      4.82 o
 -10   1  15       12.79        8.84      4.52 o
  -9   1  15      138.99      137.35     13.39 o
  -8   1  15      214.24      226.13      6.22 o
  -7   1  15       29.81       27.67      3.30 o
  -6   1  15       74.45       78.48      4.05 o
  -5   1  15      233.18      206.46      5.47 o
  -4   1  15       62.40       55.09      4.09 o
  -3   1  15      305.26      272.07     10.56 o
  -2   1  15      284.29      233.25      6.78 o
  -1   1  15       78.75       66.31      4.60 o
   0   1  15       18.29       18.02      3.67 o
   1   1  15      234.63      222.07      7.09 o
   2   1  15       16.86       12.24      3.84 o
   3   1  15       44.92       43.81      4.77 o
   4   1  15       53.55       59.79      3.95 o
   5   1  15        0.01        0.29      2.58 o
   6   1  15       13.66       12.42      2.94 o
   7   1  15       36.26       34.04      4.09 o
   8   1  15      315.62      358.73     11.55 o
   9   1  15      391.99      435.63     15.20 o
 -12   2  15       19.36       23.02      7.68 o
 -11   2  15        0.71        2.57      4.93 o
 -10   2  15      306.70      298.65     12.29 o
  -9   2  15      121.19      125.39      6.74 o
  -8   2  15        0.25       -3.02      4.04 o
  -7   2  15      215.70      227.98     13.01 o
  -6   2  15        1.60        0.92      2.92 o
  -5   2  15      110.31      108.23      4.37 o
  -4   2  15       17.11       16.64      3.16 o
  -3   2  15       66.28       68.94      5.58 o
  -2   2  15      459.39      473.71     15.66 o
  -1   2  15      344.08      292.45      7.66 o
   0   2  15       36.16       25.25      3.88 o
   1   2  15      278.03      262.40      8.06 o
   2   2  15        1.15        0.43      3.46 o
   3   2  15      257.37      240.15      8.07 o
   4   2  15       14.77       14.92      4.71 o
   5   2  15        5.52        8.00      3.21 o
   6   2  15       45.69       44.33      3.97 o
   7   2  15       10.05       11.00      3.53 o
   8   2  15        8.32       12.67      4.04 o
   9   2  15       57.52       74.83     11.06 o
 -11   3  15       18.27       21.86      8.00 o
 -10   3  15       36.36       35.37      8.58 o
  -9   3  15        3.34        1.57      7.22 o
  -8   3  15      134.19      138.72     10.65 o
  -7   3  15       76.03       85.53      4.80 o
  -6   3  15       20.77       17.34      4.64 o
  -5   3  15       19.47       18.56      2.81 o
  -4   3  15       89.69       79.99      3.87 o
  -3   3  15       18.83       16.33      3.22 o
  -2   3  15        0.44       -0.24      2.83 o
  -1   3  15      245.48      248.64      7.06 o
   0   3  15      267.38      288.72      7.79 o
   1   3  15       38.58       37.05      4.01 o
   2   3  15        0.66        0.62      3.69 o
   3   3  15       72.57       72.65      5.23 o
   4   3  15        4.10        2.08      3.95 o
   5   3  15        0.45        3.13      4.01 o
   6   3  15       55.85       69.66      4.49 o
   7   3  15       45.56       58.38      4.54 o
   8   3  15       11.09       12.92      4.23 o
   9   3  15      145.92      146.32     10.63 o
 -10   4  15        9.93       14.18      8.20 o
  -9   4  15      190.29      207.36     13.22 o
  -8   4  15       90.09      104.95      9.05 o
  -7   4  15        1.20       -0.36      5.57 o
  -6   4  15        4.48        4.13      5.98 o
  -5   4  15       20.07       17.73      2.99 o
  -4   4  15        0.00        0.69      2.27 o
  -3   4  15        5.13        2.29      2.83 o
  -2   4  15       10.05        9.57      3.05 o
  -1   4  15       38.28       44.31      4.06 o
   0   4  15     1209.17     1091.84     14.30 o
   1   4  15       63.09       62.41      4.91 o
   2   4  15       46.47       41.70      4.40 o
   3   4  15        1.36        1.25      3.91 o
   4   4  15      162.20      164.28      7.24 o
   5   4  15       18.17       21.75      4.89 o
   6   4  15       17.11       19.66      3.56 o
   7   4  15        0.17       -2.36      3.72 o
   8   4  15       17.81       15.98      4.72 o
   9   4  15       83.24       75.78      9.20 o
 -10   5  15       12.31       17.15      8.20 o
  -9   5  15        0.18       -1.13      7.36 o
  -8   5  15       13.79       15.38      7.40 o
  -7   5  15        0.21        1.59      6.21 o
  -6   5  15        0.64        2.11      6.21 o
  -5   5  15       23.30       17.93      6.59 o
  -4   5  15       14.51       12.12      2.36 o
  -3   5  15        6.16        7.53      2.50 o
  -2   5  15        8.93       11.27      4.75 o
  -1   5  15      496.84      477.27      9.57 o
   0   5  15      244.15      233.48      7.43 o
   1   5  15        8.26        6.08      3.43 o
   2   5  15       23.50       22.48      6.99 o
   3   5  15       59.84       63.38      5.04 o
   4   5  15       56.46       53.55      5.51 o
   5   5  15      248.37      266.31      9.34 o
   6   5  15        0.00       -0.55      3.84 o
   7   5  15       52.15       57.37      4.86 o
   8   5  15      209.93      211.54      9.38 o
  -9   6  15        1.79        4.09      7.98 o
  -8   6  15       13.42       21.99      7.19 o
  -7   6  15      102.45      100.80      9.70 o
  -6   6  15        0.21        2.66      6.51 o
  -5   6  15       57.30       48.07      7.45 o
  -4   6  15       54.28       45.67      5.31 o
  -3   6  15       11.34        9.64      4.09 o
  -2   6  15        0.24       -0.39      2.86 o
  -1   6  15        1.64        4.44      3.31 o
   0   6  15       65.80       62.66      4.97 o
   1   6  15       85.31       93.66      5.53 o
   2   6  15        0.99        0.35      3.53 o
   3   6  15        1.80        0.66      4.09 o
   4   6  15        7.38        2.38      4.10 o
   5   6  15       27.86       25.16      4.95 o
   6   6  15       17.23       20.32      4.22 o
   7   6  15       42.34       38.19      4.83 o
   8   6  15       90.26       93.93     10.77 o
  -8   7  15        9.85        7.75      6.25 o
  -7   7  15       77.08       77.23      9.06 o
  -6   7  15        6.57        7.26      6.31 o
  -5   7  15       26.31       20.35      6.48 o
  -4   7  15        5.21        4.69      4.67 o
  -3   7  15        0.34       -0.81      4.36 o
  -2   7  15       21.98       21.86      7.56 o
  -1   7  15       11.56        3.25      5.20 o
   0   7  15       31.26       25.69      3.87 o
   1   7  15      124.38      132.38      7.78 o
   2   7  15        3.24        4.03      3.96 o
   3   7  15       60.59       57.51      5.39 o
   4   7  15        1.89       -3.62      4.57 o
   5   7  15        6.93       11.79      3.93 o
   6   7  15       16.40       17.63      4.64 o
   7   7  15       95.22      104.03      7.46 o
  -7   8  15       13.15       10.68      7.21 o
  -6   8  15        6.84       13.94      7.29 o
  -5   8  15       18.38       10.11      6.79 o
  -4   8  15       23.35       17.01      4.47 o
  -3   8  15      101.28       88.08      6.36 o
  -2   8  15      216.76      240.33     13.10 o
  -1   8  15        3.55       -0.11      5.28 o
   0   8  15       68.59       68.95      8.31 o
   1   8  15        2.13        0.92      5.62 o
   2   8  15       14.55       10.75      4.27 o
   3   8  15       63.12       70.16      6.09 o
   4   8  15       51.08       56.02      5.07 o
   5   8  15        7.16        6.23      4.35 o
   6   8  15       68.55       55.54      5.36 o
  -6   9  15       15.03       11.39      7.59 o
  -5   9  15       29.11       24.51      7.59 o
  -4   9  15        5.43        4.55      4.98 o
  -3   9  15        5.12       -1.24      5.07 o
  -2   9  15        3.25        6.55      6.33 o
  -1   9  15       88.40       83.28      9.74 o
   0   9  15        0.64        1.02      5.95 o
   1   9  15        2.58        5.29      6.08 o
   2   9  15       38.24       34.41      7.68 o
   3   9  15        2.96        8.58      6.56 o
   4   9  15       15.21       15.53      6.07 o
   5   9  15       35.51       29.34      6.02 o
  -5  10  15        1.91        1.22      7.95 o
  -4  10  15        1.98        2.80      5.31 o
  -3  10  15        9.96       11.12      7.21 o
  -2  10  15       71.91       69.00      8.80 o
  -1  10  15       48.17       72.64      9.24 o
   0  10  15        9.87       14.60      6.58 o
   1  10  15        0.04        1.04      7.12 o
   2  10  15       43.00       44.21      7.39 o
   3  10  15       14.33       15.68      8.33 o
   4  10  15        1.47       -8.30      8.30 o
 -12   0  16        0.17       -7.13      8.70 o
 -11   0  16       15.20       10.40      6.65 o
 -10   0  16      132.62      114.92      9.58 o
  -9   0  16       56.09       55.81      8.08 o
  -8   0  16      236.11      249.39      8.16 o
  -7   0  16       26.79       16.11      3.93 o
  -6   0  16      403.49      398.78     12.82 o
  -5   0  16       70.91       58.56      6.47 o
  -4   0  16      809.13      780.66     16.65 o
  -3   0  16       15.75       18.84      5.48 o
  -2   0  16      451.49      462.83     13.20 o
  -1   0  16       97.47       89.89      7.37 o
   0   0  16       75.04       76.12      7.02 o
   1   0  16        0.78        4.22      5.10 o
   2   0  16       51.11       59.27      7.03 o
   3   0  16       48.38       48.03      6.57 o
   4   0  16       54.73       65.06      7.84 o
   5   0  16        1.63       -1.04      6.43 o
   6   0  16      247.03      245.41     13.21 o
   7   0  16        5.62        3.41      8.17 o
   8   0  16      392.61      475.33     19.28 o
 -12   1  16        8.62        9.47      8.41 o
 -11   1  16       12.78       14.53      5.11 o
 -10   1  16        0.24        3.24      4.50 o
  -9   1  16        7.15        7.47      3.27 o
  -8   1  16       36.48       38.20      3.69 o
  -7   1  16       41.87       39.16      3.60 o
  -6   1  16        4.23        3.94      2.76 o
  -5   1  16       25.42       26.41      3.73 o
  -4   1  16      241.96      225.42      6.83 o
  -3   1  16       96.19       95.02      5.94 o
  -2   1  16     1089.15      983.64     16.92 o
  -1   1  16        0.26        2.64      3.20 o
   0   1  16       30.23       31.12      3.98 o
   1   1  16       18.48       13.73      3.95 o
   2   1  16       25.27       23.72      4.53 o
   3   1  16        0.13       -0.61      3.65 o
   4   1  16        0.15        7.16      4.24 o
   5   1  16       31.11       28.32      5.06 o
   6   1  16        8.29       10.52      4.20 o
   7   1  16      382.21      453.60     12.77 o
   8   1  16       47.68       46.40      6.03 o
 -11   2  16      100.81      107.24      7.05 o
 -10   2  16        8.97       13.49      6.59 o
  -9   2  16        4.03        9.32      7.12 o
  -8   2  16        0.50       -0.29      3.25 o
  -7   2  16       15.97       22.22      3.66 o
  -6   2  16        8.52        8.54      2.76 o
  -5   2  16       11.54       15.32      2.92 o
  -4   2  16       20.29       15.69      3.30 o
  -3   2  16       52.51       54.22      4.36 o
  -2   2  16        5.74        5.20      3.32 o
  -1   2  16      489.83      478.15     10.49 o
   0   2  16        1.50       -1.47      3.20 o
   1   2  16      195.27      177.72      8.17 o
   2   2  16        0.65        5.55      3.84 o
   3   2  16        4.22        6.97      4.38 o
   4   2  16        4.69        6.72      4.26 o
   5   2  16      131.94      126.74      7.32 o
   6   2  16        7.81       10.83      6.91 o
   7   2  16        9.91       10.77      5.24 o
   8   2  16       33.12       40.09      6.29 o
 -11   3  16       13.93       10.39      8.44 o
 -10   3  16       22.16       22.99      8.37 o
  -9   3  16       17.38       17.42      8.05 o
  -8   3  16        6.11        4.28      6.99 o
  -7   3  16       15.41       11.61      7.06 o
  -6   3  16       36.16       36.92      3.76 o
  -5   3  16       21.76       21.06      3.02 o
  -4   3  16        5.31        6.11      3.15 o
  -3   3  16       88.21       75.92      4.66 o
  -2   3  16      227.46      199.51      9.38 o
  -1   3  16      196.41      206.18      6.93 o
   0   3  16      196.57      183.27      6.74 o
   1   3  16        0.59        0.16      3.66 o
   2   3  16        2.67        1.72      3.78 o
   3   3  16        4.62        2.86      3.51 o
   4   3  16       41.11       47.35      7.64 o
   5   3  16        1.92        4.77      4.68 o
   6   3  16      100.40      126.81      7.57 o
   7   3  16      217.49      207.83      9.30 o
   8   3  16       23.45       16.71      5.79 o
 -10   4  16       80.36       88.11     10.16 o
  -9   4  16        2.72        6.38      7.61 o
  -8   4  16       64.43       54.96      8.47 o
  -7   4  16        5.89       10.94      6.76 o
  -6   4  16       10.62        8.57      6.29 o
  -5   4  16      241.62      237.36      5.92 o
  -4   4  16       54.09       47.56      3.51 o
  -3   4  16       37.33       35.21      3.69 o
  -2   4  16       89.51       76.45      4.94 o
  -1   4  16       26.70       20.23      4.07 o
   0   4  16       32.57       29.31      4.66 o
   1   4  16       28.59       21.80      4.30 o
   2   4  16       82.91       88.47      5.77 o
   3   4  16        4.92        6.26      4.10 o
   4   4  16       95.05       98.74      6.92 o
   5   4  16      162.96      195.84      8.29 o
   6   4  16       95.63      113.59      5.83 o
   7   4  16       74.64       80.12      7.63 o
   8   4  16       23.59       30.91      8.77 o
  -9   5  16        0.16        4.43      7.53 o
  -8   5  16       61.60       60.06      9.13 o
  -7   5  16       39.54       32.66      7.77 o
  -6   5  16      131.80      124.58      9.96 o
  -5   5  16       93.83       95.46     11.05 o
  -4   5  16        1.10        5.64      4.12 o
  -3   5  16       92.98       89.24      4.93 o
  -2   5  16       36.67       39.39      3.91 o
  -1   5  16        0.27        0.48      3.36 o
   0   5  16       31.48       28.99      4.21 o
   1   5  16       22.73       19.88      4.06 o
   2   5  16        0.03       -1.01      3.37 o
   3   5  16       16.98       10.95      4.17 o
   4   5  16        0.33        0.15      4.20 o
   5   5  16        1.84        0.06      4.40 o
   6   5  16        1.22        0.61      3.84 o
   7   5  16        9.46       10.44      5.79 o
  -9   6  16      107.31      146.98     12.28 o
  -8   6  16        1.04        5.11      6.61 o
  -7   6  16       24.95       16.75      6.70 o
  -6   6  16       48.36       47.83      8.12 o
  -5   6  16       15.10       12.43      4.36 o
  -4   6  16      135.59      134.78      7.33 o
  -3   6  16       93.25       85.23      8.65 o
  -2   6  16      202.25      220.48     11.86 o
  -1   6  16       10.22        7.88      3.59 o
   0   6  16       23.46       18.17      4.16 o
   1   6  16       26.31       28.34      4.42 o
   2   6  16       19.80       15.72      4.31 o
   3   6  16       22.59       23.37      4.45 o
   4   6  16        0.17       -2.44      4.52 o
   5   6  16       30.70       34.73      5.77 o
   6   6  16       56.45       64.68      5.44 o
   7   6  16        2.20        2.32      5.94 o
  -8   7  16       23.77       20.74      6.95 o
  -7   7  16       16.79       16.40      7.03 o
  -6   7  16       16.64       21.21      7.27 o
  -5   7  16       43.12       47.56      5.50 o
  -4   7  16       86.53       80.65      9.14 o
  -3   7  16        0.01       -1.07      6.36 o
  -2   7  16      144.26      133.86      9.92 o
  -1   7  16       23.09        9.66      6.57 o
   0   7  16       29.01       25.23      6.49 o
   1   7  16      285.36      289.16      8.91 o
   2   7  16       31.22       41.61      4.82 o
   3   7  16        1.18        1.50      4.41 o
   4   7  16       73.41       58.86      5.97 o
   5   7  16       10.50       13.61      4.21 o
   6   7  16        0.27        0.39      5.00 o
  -7   8  16       10.83        7.51      7.23 o
  -6   8  16       63.04       65.39      9.57 o
  -5   8  16        0.37        2.08      5.04 o
  -4   8  16       65.26       77.66      6.78 o
  -3   8  16        0.04        0.91      6.16 o
  -2   8  16      238.95      284.90     13.72 o
  -1   8  16       16.86       11.73      7.13 o
   0   8  16        0.78        5.91      6.20 o
   1   8  16        0.01        1.55      6.45 o
   2   8  16        8.01       10.62      6.45 o
   3   8  16       50.29       55.21      5.77 o
   4   8  16       19.92       19.71      4.40 o
   5   8  16       24.26       33.20      5.14 o
  -6   9  16        9.45        7.96      7.76 o
  -5   9  16      107.66      110.05      7.28 o
  -4   9  16       27.37       23.53      5.28 o
  -3   9  16      129.67      164.17     12.66 o
  -2   9  16       70.80       84.14     10.30 o
  -1   9  16       69.02       87.42      9.68 o
   0   9  16       23.19       21.09      6.96 o
   1   9  16        7.74       11.88      6.43 o
   2   9  16       14.79       11.90      6.52 o
   3   9  16       37.35       39.78      7.25 o
   4   9  16        7.25        4.72      8.58 o
  -4  10  16       75.17       89.81      9.69 o
  -2  10  16        1.05        4.17      7.79 o
  -1  10  16       27.76       34.17      8.47 o
   0  10  16        0.00        1.70      7.78 o
   1  10  16       48.63       47.24      8.34 o
   2  10  16        0.34       -3.53      8.79 o
 -11   1  17       14.35       20.44      5.61 o
 -10   1  17       94.68      101.27      6.81 o
  -9   1  17        1.32        1.88      6.78 o
  -8   1  17        0.55       -1.36      3.10 o
  -7   1  17       46.66       50.80      3.87 o
  -6   1  17        3.40        4.81      3.48 o
  -5   1  17       15.02       12.24      3.32 o
  -4   1  17      454.66      456.32      9.61 o
  -3   1  17      353.54      286.88      7.92 o
  -2   1  17        9.20        8.05      3.42 o
  -1   1  17       87.00       94.81      5.54 o
   0   1  17       69.31       71.05      7.64 o
   1   1  17       73.21       75.59      5.47 o
   2   1  17        5.73        8.61      4.26 o
   3   1  17       11.89       16.71      4.69 o
   4   1  17      145.27      166.62      7.54 o
   5   1  17       95.55       94.60      7.21 o
   6   1  17      533.77      601.04     14.30 o
   7   1  17        1.55        0.74      5.26 o
 -10   2  17      134.40      156.54     11.59 o
  -9   2  17        1.29        1.12      6.99 o
  -8   2  17       11.97       20.06      6.45 o
  -7   2  17        3.73       -0.21      3.00 o
  -6   2  17        9.88        7.89      2.87 o
  -5   2  17      319.37      296.03      7.95 o
  -4   2  17       34.22       33.78      3.97 o
  -3   2  17      139.63      130.20      6.71 o
  -2   2  17      493.55      428.58      9.59 o
  -1   2  17       18.06       14.94      3.66 o
   0   2  17        8.45       14.37      4.34 o
   1   2  17      107.70      106.97      6.06 o
   2   2  17        0.04        3.41      4.07 o
   3   2  17       89.75       97.63     13.64 o
   4   2  17       19.46       23.83      5.01 o
   5   2  17      171.68      189.79      8.41 o
   6   2  17       58.38       63.66      6.89 o
   7   2  17       60.09       55.63      6.95 o
 -10   3  17        0.00       -1.88      8.18 o
  -9   3  17       41.47       41.79      8.79 o
  -8   3  17        0.77       -2.25      7.06 o
  -7   3  17       65.54       61.02      6.03 o
  -6   3  17       85.22       99.04      4.51 o
  -5   3  17        4.41        5.90      3.29 o
  -4   3  17       68.29       65.02      4.68 o
  -3   3  17      273.20      250.07      7.52 o
  -2   3  17        0.16        0.81      3.42 o
  -1   3  17      192.30      184.71      7.80 o
   0   3  17        5.49        7.13      3.59 o
   1   3  17       12.11       15.21      3.80 o
   2   3  17        0.73        4.99      3.88 o
   3   3  17       47.81       47.72      6.55 o
   4   3  17       35.95       29.60      4.71 o
   5   3  17       24.49       23.93      5.10 o
   6   3  17       39.46       39.19      5.96 o
   7   3  17      150.89      141.05      8.82 o
  -9   4  17       78.56       80.17     10.56 o
  -8   4  17       19.43       11.33      6.58 o
  -7   4  17        4.19       -1.31      5.89 o
  -6   4  17       22.33       24.82      4.74 o
  -5   4  17        5.17        7.14      4.40 o
  -4   4  17      187.71      209.10      8.18 o
  -3   4  17      194.57      204.33      6.98 o
  -2   4  17       60.36       60.12      4.49 o
  -1   4  17       76.87       64.03      4.90 o
   0   4  17       18.90       22.65      3.99 o
   1   4  17       34.11       23.73      4.09 o
   2   4  17        1.15        3.72      3.59 o
   3   4  17        2.70        2.19      4.00 o
   4   4  17        2.95        4.33      4.69 o
   5   4  17       59.08       67.01      5.94 o
   6   4  17        0.37        2.25      4.76 o
   7   4  17       10.74       18.14      5.60 o
  -9   5  17       57.67       65.22      9.88 o
  -8   5  17        3.92        8.65      7.13 o
  -7   5  17       71.84       78.39      9.76 o
  -6   5  17        4.06       -2.31      4.40 o
  -5   5  17        0.96        1.51      4.57 o
  -4   5  17       45.50       64.81      8.56 o
  -3   5  17      147.67      139.58      5.98 o
  -2   5  17      159.88      154.42      6.36 o
  -1   5  17        2.90        3.06      3.29 o
   0   5  17       44.14       56.14     12.01 o
   1   5  17        9.22       10.16      4.20 o
   2   5  17       27.86       24.99      4.80 o
   3   5  17        2.65        7.98      4.49 o
   4   5  17       42.92       48.88      6.08 o
   5   5  17        1.69        4.24      5.22 o
   6   5  17        2.55        4.04      4.60 o
  -8   6  17        3.98        6.93      7.32 o
  -7   6  17        3.15        5.26      6.83 o
  -6   6  17        0.42        2.69      4.63 o
  -5   6  17        2.90       -0.67      4.47 o
  -4   6  17      167.26      194.32     11.58 o
  -3   6  17      257.20      289.30     14.09 o
  -2   6  17       59.49       52.87      8.30 o
  -1   6  17      106.07      100.89      5.59 o
   0   6  17       39.84       36.73      5.43 o
   1   6  17        2.99        2.92      3.95 o
   2   6  17       60.94       66.12      5.65 o
   3   6  17       30.28       28.69      5.30 o
   4   6  17        8.34        9.86      4.80 o
   5   6  17      200.44      221.31     10.99 o
   6   6  17       51.75       55.26      5.13 o
  -7   7  17        0.25        6.50      7.62 o
  -6   7  17       46.35       43.85      5.87 o
  -5   7  17        0.65        0.41      4.50 o
  -4   7  17       42.47       60.45      8.84 o
  -3   7  17       76.95       83.23      9.77 o
  -2   7  17      113.18      114.32     10.16 o
  -1   7  17       72.99       81.50      9.87 o
   0   7  17       12.37       14.14      6.39 o
   1   7  17       33.61       49.47      5.29 o
   2   7  17       12.08        9.34      4.62 o
   3   7  17        2.26        3.11      5.11 o
   4   7  17        1.44        0.76      5.43 o
   5   7  17       10.40       15.39      4.94 o
   6   7  17        0.87       -1.26     10.22 o
  -6   8  17        9.14        4.87      7.91 o
  -5   8  17       99.16      110.61      7.48 o
  -4   8  17        2.67       -4.49      6.47 o
  -3   8  17        4.64        1.12      8.12 o
  -2   8  17      173.01      168.24     11.96 o
  -1   8  17        0.79        5.23      7.13 o
   0   8  17        4.04        7.63      6.81 o
   1   8  17       37.76       39.06      7.60 o
   2   8  17        3.20        3.53      7.14 o
   3   8  17        1.23        4.70      7.49 o
   4   8  17        8.95        8.51      6.28 o
   5   8  17        0.12       -0.28     10.02 o
  -3   9  17        1.62        2.89      6.97 o
  -2   9  17        2.18       10.02      8.38 o
  -1   9  17       68.59       80.04      9.92 o
   0   9  17       58.37       65.85      9.06 o
   1   9  17        0.50        2.04      7.98 o
   2   9  17       22.30       22.32      8.30 o
 -11   0  18        3.89        7.44      8.36 o
 -10   0  18        3.97        2.96      7.26 o
  -9   0  18        0.18       -2.28      5.83 o
  -8   0  18       29.84       29.14      6.24 o
  -7   0  18      147.90      172.20      9.67 o
  -6   0  18      167.84      167.87      9.50 o
  -5   0  18      110.90      114.32      8.45 o
  -4   0  18      359.89      295.21     11.68 o
  -3   0  18      441.42      403.84     13.41 o
  -2   0  18       21.64       25.32      6.07 o
  -1   0  18      103.14       99.76      8.31 o
   0   0  18      162.90      144.40      9.55 o
   1   0  18        5.71        2.84      5.75 o
   2   0  18        1.63        2.30      5.42 o
   3   0  18       24.61       32.18      7.57 o
   4   0  18        3.99        6.72      5.72 o
   5   0  18      399.92      454.70     17.68 o
   6   0  18        4.17       13.88      8.32 o
 -10   1  18        5.35        3.78      4.75 o
  -9   1  18       10.43       10.18      4.72 o
  -8   1  18      108.09      107.13      5.04 o
  -7   1  18        8.90        4.08      3.72 o
  -6   1  18      118.97      125.23      6.10 o
  -5   1  18      104.86       97.99      5.57 o
  -4   1  18       26.27       31.11      4.33 o
  -3   1  18       16.55       24.30      4.25 o
  -2   1  18       14.30       18.15      3.82 o
  -1   1  18       79.91       71.25      5.14 o
   0   1  18       27.86       35.35      4.81 o
   1   1  18      179.37      180.39      7.51 o
   2   1  18        1.72        1.80      3.68 o
   3   1  18       90.02       98.72      8.11 o
   4   1  18        0.04        1.58      4.59 o
   5   1  18       17.64       15.16      5.67 o
   6   1  18      171.97      188.44      9.35 o
 -10   2  18       14.50       21.08      7.06 o
  -9   2  18        0.92        1.30      5.21 o
  -8   2  18       69.25       70.29      6.25 o
  -7   2  18       92.29       86.86      4.62 o
  -6   2  18        7.62       10.23      5.36 o
  -5   2  18      121.35      140.43      6.05 o
  -4   2  18        0.12        0.37      3.46 o
  -3   2  18        1.48        2.89      3.65 o
  -2   2  18        0.31        2.64      3.60 o
  -1   2  18       61.64       55.63      4.81 o
   0   2  18        0.62        3.93      3.93 o
   1   2  18       27.70       25.91      4.63 o
   2   2  18       17.72       21.31      4.65 o
   3   2  18        2.54        4.55      4.47 o
   4   2  18        4.91        5.71      4.40 o
   5   2  18       14.72       23.44      5.50 o
   6   2  18        1.39        3.96      5.64 o
  -9   3  18       12.33       10.48      7.95 o
  -8   3  18       29.61       28.25      7.95 o
  -7   3  18        2.86       -1.15      4.50 o
  -6   3  18        0.58        7.54      6.82 o
  -5   3  18        7.91        2.93      3.45 o
  -4   3  18       61.31       47.05      4.54 o
  -3   3  18       84.15       74.04      5.07 o
  -2   3  18        0.23        0.90      3.54 o
  -1   3  18        0.76        5.80      3.74 o
   0   3  18       21.83       20.17      4.10 o
   1   3  18      112.88      126.88      7.48 o
   2   3  18        8.66       12.13      4.31 o
   3   3  18       32.58       44.79      5.72 o
   4   3  18       25.14       25.26      5.11 o
   5   3  18       48.29       47.54      6.64 o
   6   3  18        0.70       -4.34      5.74 o
  -9   4  18       10.17       13.12      8.17 o
  -8   4  18      174.13      163.85      8.27 o
  -7   4  18        7.84        8.34      4.46 o
  -6   4  18       14.57       19.07      4.82 o
  -5   4  18        0.04        3.55      5.43 o
  -4   4  18       26.01       28.91      4.07 o
  -3   4  18       37.67       44.64      4.35 o
  -2   4  18      115.35      113.43      7.90 o
  -1   4  18       12.30       10.74      4.03 o
   0   4  18       88.94       76.46      5.44 o
   1   4  18        3.99        1.91      3.99 o
   2   4  18        8.20        6.72      4.45 o
   3   4  18        0.02       -3.24      4.45 o
   4   4  18       56.61       55.41      6.08 o
   5   4  18       50.99       47.59      5.74 o
   6   4  18       32.90       34.59      7.11 o
  -8   5  18        0.43       -1.05      6.83 o
  -7   5  18       23.42       19.83      5.08 o
  -6   5  18       18.28       16.92      4.98 o
  -5   5  18        3.87       -1.58      5.90 o
  -4   5  18       66.49       61.86      8.73 o
  -3   5  18        6.75        9.18      5.72 o
  -2   5  18      166.45      167.46      6.78 o
  -1   5  18      161.05      170.32      7.05 o
   0   5  18      289.96      327.47      9.47 o
   1   5  18       75.69       83.71      5.83 o
   2   5  18        3.08        4.02      3.84 o
   3   5  18       62.73       66.24      6.16 o
   4   5  18      118.16      140.50      7.96 o
   5   5  18       32.92       32.77      5.97 o
  -7   6  18       54.18       64.20      6.54 o
  -6   6  18        0.56        0.92      4.67 o
  -5   6  18       13.19       12.39      5.02 o
  -4   6  18       24.35       31.84      7.91 o
  -3   6  18        4.16        8.37      6.73 o
  -2   6  18        1.81        2.57      5.71 o
  -1   6  18        5.85        7.84      6.66 o
   0   6  18       29.65       36.69      7.82 o
   1   6  18       20.59       17.42      4.29 o
   2   6  18       23.46       26.71      5.58 o
   3   6  18       34.79       44.81      5.96 o
   4   6  18        2.39        3.16      5.49 o
   5   6  18       11.27       10.09      5.96 o
  -6   7  18       14.95       10.73      5.52 o
  -5   7  18        3.31        7.83      5.16 o
  -4   7  18        1.83        3.49      7.47 o
  -3   7  18       68.31       78.48      9.28 o
  -2   7  18      119.51      136.56     11.30 o
  -1   7  18      181.04      209.41     12.94 o
   0   7  18        9.89        9.20      6.25 o
   1   7  18        7.68        8.76      7.20 o
   2   7  18        0.06        0.55      4.79 o
   3   7  18        0.40        0.00      4.92 o
   4   7  18        3.44       -3.51      5.51 o
  -5   8  18       60.42       68.01      8.70 o
  -4   8  18      335.79      378.31     17.48 o
  -3   8  18       17.04       25.16      7.92 o
  -2   8  18        4.42        4.41      7.90 o
  -1   8  18       56.70       70.89      9.97 o
   0   8  18        1.08       -3.14      7.67 o
   1   8  18       17.97       21.58      7.06 o
   2   8  18        0.95        5.17      7.39 o
  -9   1  19        1.24       -2.33      6.50 o
  -8   1  19        0.30        1.25      5.63 o
  -7   1  19      134.82      140.52      9.62 o
  -6   1  19      163.31      146.08      9.49 o
  -5   1  19       10.44       13.01      3.96 o
  -4   1  19       74.36       68.04      5.12 o
  -3   1  19      154.38      168.90      6.80 o
  -2   1  19       11.19       13.14      4.00 o
  -1   1  19       99.02       91.15      5.87 o
   0   1  19       44.44       50.70      5.26 o
   1   1  19       46.52       54.23      5.55 o
   2   1  19      269.53      279.46      9.22 o
   3   1  19        2.59        2.01      4.34 o
   4   1  19        7.20        9.46      6.37 o
   5   1  19       46.28       56.40      6.38 o
   6   1  19        1.91       -2.04      5.61 o
 -10   2  19       18.48       22.76      7.75 o
  -9   2  19       41.18       35.36      5.49 o
  -8   2  19       75.30       90.52      6.61 o
  -7   2  19        0.70       -1.35      5.70 o
  -6   2  19        2.27        9.46      3.84 o
  -5   2  19       26.96       25.20      4.17 o
  -4   2  19        0.25       -0.81      3.53 o
  -3   2  19       81.48       87.52      5.58 o
  -2   2  19        3.73        4.14      3.63 o
  -1   2  19        4.11        1.40      3.80 o
   0   2  19        0.00        0.40      4.16 o
   1   2  19       48.82       57.30      5.70 o
   2   2  19        0.00        4.02      3.93 o
   3   2  19       14.77       18.62      5.20 o
   4   2  19      281.10      268.08     10.15 o
   5   2  19       19.18       19.82      6.15 o
  -9   3  19       14.99       -2.27      7.77 o
  -8   3  19        1.78        3.90      4.80 o
  -7   3  19       84.97       89.92      9.27 o
  -6   3  19      148.70      179.22     11.53 o
  -5   3  19      150.56      140.81      6.41 o
  -4   3  19       28.91       30.99      4.24 o
  -3   3  19        4.22        5.73      3.84 o
  -2   3  19       22.04       20.19      4.42 o
  -1   3  19        2.82        0.37      3.63 o
   0   3  19      147.14      148.63      8.22 o
   1   3  19       14.54       11.00      4.40 o
   2   3  19       37.02       32.00      5.32 o
   3   3  19      424.07      435.83     28.65 o
   4   3  19      230.43      270.20     10.21 o
   5   3  19        0.80       -0.78      5.17 o
  -8   4  19        6.80        6.49      5.15 o
  -7   4  19       42.05       44.89      5.88 o
  -6   4  19       22.63       30.01      7.12 o
  -5   4  19       18.01       26.49      6.80 o
  -4   4  19        5.16        6.45      6.10 o
  -3   4  19        4.33        3.87      3.64 o
  -2   4  19       26.10       34.48      4.78 o
  -1   4  19        4.26        8.01      4.05 o
   0   4  19        1.11        2.01      3.86 o
   1   4  19        7.81        7.24      4.49 o
   2   4  19        1.32       -1.73      4.41 o
   3   4  19        1.84        4.68      5.19 o
   4   4  19        1.78        6.46      4.60 o
   5   4  19       53.25       52.64      6.17 o
  -7   5  19        0.42        1.14      4.99 o
  -6   5  19        2.37        4.28      6.20 o
  -5   5  19       22.83       30.88      7.81 o
  -4   5  19       19.76       26.19      6.76 o
  -3   5  19       16.49       19.75      7.61 o
  -2   5  19       48.43       56.51      8.27 o
  -1   5  19       16.32       25.57      4.75 o
   0   5  19       55.47       65.14      5.77 o
   1   5  19       17.39        5.76      4.26 o
   2   5  19        5.62        8.23      4.87 o
   3   5  19       47.74       52.89      5.66 o
   4   5  19       23.64       31.17      7.56 o
   5   5  19        1.27        4.12      9.37 o
  -6   6  19        9.52        4.28      5.29 o
  -5   6  19      128.51      123.27     10.73 o
  -4   6  19      113.93      118.55     10.69 o
  -3   6  19        2.62        2.19      7.40 o
  -2   6  19        9.98       17.39      7.25 o
  -1   6  19        1.43       -0.91      6.67 o
   0   6  19        7.93        9.36      7.34 o
   1   6  19        5.58        8.90      4.77 o
   2   6  19       24.15       23.79      5.15 o
   3   6  19        2.27        1.12      5.01 o
   4   6  19       68.99       71.92     10.01 o
  -4   7  19        8.26        2.87      6.90 o
  -3   7  19        3.66        1.08      6.97 o
  -2   7  19        0.01       -3.79      6.86 o
  -1   7  19       40.23       45.10      8.40 o
   0   7  19       41.16       42.41      7.83 o
   1   7  19        3.63        8.40      7.05 o
   2   7  19        2.69        3.91      8.08 o
   3   7  19      150.13      132.25     11.20 o
   4   7  19       32.88       36.73      9.66 o
  -8   0  20        0.07       -0.61      6.49 o
  -7   0  20       41.37       55.18      6.88 o
  -6   0  20       55.07       52.60      7.11 o
  -5   0  20       37.44       44.87      6.85 o
  -4   0  20      263.28      248.65     11.65 o
  -3   0  20      209.09      221.17     11.52 o
  -2   0  20       24.66       25.30      6.59 o
  -1   0  20       12.75       14.69      6.34 o
   0   0  20       12.11       13.88      6.67 o
   1   0  20        7.11        8.25      6.77 o
   2   0  20      182.24      220.91     13.01 o
   3   0  20      105.31       85.70      9.94 o
   4   0  20       64.71       73.53     10.07 o
   5   0  20      173.45      206.96     13.87 o
  -9   1  20       18.13        9.80      7.44 o
  -8   1  20        8.21        3.71      6.37 o
  -7   1  20       92.57      110.03      6.26 o
  -6   1  20       72.24       81.25      5.66 o
  -5   1  20      130.75      135.89     13.04 o
  -4   1  20        8.27        3.93      3.97 o
  -3   1  20        3.66        5.04      3.84 o
  -2   1  20       25.90       30.00      4.75 o
  -1   1  20        2.97        3.20      4.12 o
   0   1  20       23.08       24.58      4.94 o
   1   1  20       32.12       43.46      5.16 o
   2   1  20      105.86      129.55      7.44 o
   3   1  20       80.63      103.35      7.54 o
   4   1  20        3.20       12.07     11.79 o
   5   1  20       37.62       50.02      6.90 o
  -9   2  20       10.62        5.80      7.96 o
  -8   2  20      126.16      121.51     10.48 o
  -7   2  20       12.83        6.36      5.96 o
  -6   2  20       12.09       20.26      6.96 o
  -5   2  20       15.16       14.07      4.24 o
  -4   2  20       10.90       13.34      4.33 o
  -3   2  20       18.54       18.60      4.28 o
  -2   2  20       59.17       65.10      7.68 o
  -1   2  20        0.06       -2.17      3.71 o
   0   2  20        0.01        2.04      4.21 o
   1   2  20       63.55       62.10     10.49 o
   2   2  20       95.66      113.81      7.53 o
   3   2  20        5.68        3.76      5.20 o
   4   2  20       41.89       50.20      5.93 o
   5   2  20       87.66      109.57     11.21 o
  -8   3  20        9.44       11.51      7.81 o
  -7   3  20       40.54       28.85      7.65 o
  -6   3  20       66.79       68.31      8.72 o
  -5   3  20       10.37       13.46      6.80 o
  -4   3  20       47.31       48.34      8.05 o
  -3   3  20       16.19       18.05      4.17 o
  -2   3  20       14.37       20.56      4.49 o
  -1   3  20       55.42       61.35      5.58 o
   0   3  20       73.81       81.25      6.27 o
   1   3  20       39.75       35.39      5.22 o
   2   3  20        6.45       14.03      5.09 o
   3   3  20        0.23        2.62      5.20 o
   4   3  20       30.95       38.18      5.82 o
  -7   4  20       24.86       19.06      7.53 o
  -6   4  20      109.47       90.97     10.00 o
  -5   4  20       60.76       60.10      8.97 o
  -4   4  20        2.45        4.96      6.45 o
  -3   4  20       41.27       54.66      7.97 o
  -2   4  20      154.59      150.66      7.11 o
  -1   4  20       12.86        9.83      6.32 o
   0   4  20        4.25       -0.24      4.12 o
   1   4  20       17.35       13.24      4.52 o
   2   4  20        7.86       12.19      5.05 o
   3   4  20       39.27       43.22      6.07 o
   4   4  20       10.95        4.60      8.11 o
  -6   5  20       34.44       44.79      9.48 o
  -5   5  20        1.97       -5.28      7.56 o
  -4   5  20        1.94        9.75      7.23 o
  -3   5  20       75.29       86.35      9.33 o
  -2   5  20        5.20       10.60      7.73 o
  -1   5  20        0.02       -2.69      7.31 o
   0   5  20        3.39        9.48      4.73 o
   1   5  20       69.05       87.08      6.72 o
   2   5  20      257.04      272.25     10.04 o
   3   5  20       77.68       79.11      9.16 o
   4   5  20        0.55        0.01      8.55 o
  -4   6  20       85.55       76.60      9.77 o
  -3   6  20       45.31       47.76      8.23 o
  -2   6  20       49.52       69.17      9.93 o
  -1   6  20       37.76       54.64      8.98 o
   0   6  20        0.24       -0.58      7.74 o
   1   6  20        5.60        6.20      8.23 o
   2   6  20       10.65       13.99      7.74 o
   3   6  20       34.46       35.52      8.93 o
  -8   1  21        0.88        3.19      7.10 o
  -7   1  21       10.32       11.71      7.01 o
  -6   1  21       68.42       75.09      5.89 o
  -5   1  21       24.23       24.40      4.66 o
  -4   1  21        4.61        7.51      3.99 o
  -3   1  21        0.72       -0.37      4.15 o
  -2   1  21       12.70       21.20      4.53 o
  -1   1  21       21.05       18.74      9.30 o
   0   1  21        2.69        2.95      4.96 o
   1   1  21       36.47       41.87      5.76 o
   2   1  21        0.00       -0.08      4.95 o
   3   1  21      106.03      123.77      9.56 o
   4   1  21        0.50        2.91      8.39 o
  -8   2  21        4.48        4.45      8.01 o
  -7   2  21       17.93       20.97      6.95 o
  -6   2  21        1.62       -2.02      6.58 o
  -5   2  21      128.06      125.84      6.69 o
  -4   2  21       61.90       78.69      5.89 o
  -3   2  21        7.05       13.05      4.34 o
  -2   2  21        3.54        4.57      4.16 o
  -1   2  21        2.12        4.32      4.12 o
   0   2  21       26.13       32.12      5.15 o
   1   2  21       68.37       88.77      6.80 o
   2   2  21        2.16        8.26      4.89 o
   3   2  21       27.59       33.31      6.63 o
  -7   3  21        2.66        6.25      7.61 o
  -6   3  21        5.88       10.02      6.32 o
  -5   3  21       39.55       38.75      7.44 o
  -4   3  21      154.01      150.85     10.63 o
  -3   3  21       27.46       26.24      4.84 o
  -2   3  21        4.34        3.00      4.06 o
  -1   3  21       34.49       34.32      5.44 o
   0   3  21       69.81       71.34      6.36 o
   1   3  21       40.13       51.64     12.97 o
   2   3  21       58.67       67.58      6.46 o
   3   3  21       55.52       74.78      9.54 o
  -6   4  21       12.00       18.52      8.03 o
  -5   4  21      102.34      118.29     10.83 o
  -4   4  21       13.58       19.54      7.51 o
  -3   4  21        2.83        7.47      7.50 o
  -2   4  21        1.75        4.89      4.13 o
  -1   4  21      102.52      107.93      6.76 o
   0   4  21        9.28        8.24      4.68 o
   1   4  21        0.35        1.62      6.63 o
   2   4  21       11.71        6.01      5.28 o
   3   4  21       46.09       49.32      9.45 o
  -4   5  21       44.85       47.01      8.07 o
  -3   5  21       15.96       13.26      7.16 o
  -2   5  21       46.38       59.87      9.27 o
  -1   5  21       76.93       85.85     10.36 o
   0   5  21      122.88      140.29      7.76 o
   1   5  21        6.84        8.04      7.45 o
   2   5  21       67.15       49.79      8.58 o
   3   5  21       19.05       11.68      9.52 o
  -7   0  22        3.84       13.76      7.56 o
  -6   0  22       69.60       71.95      8.20 o
  -5   0  22       15.35       25.07      6.65 o
  -4   0  22      261.80      286.18     13.43 o
  -3   0  22        3.67        6.17      5.69 o
  -2   0  22      194.70      193.76     11.96 o
  -1   0  22       14.77       15.94      6.91 o
   0   0  22      264.77      281.55     14.53 o
   1   0  22       67.85       71.71      8.99 o
   2   0  22       12.56       12.93      8.06 o
  -8   1  22       17.76       10.64      8.03 o
  -7   1  22        4.59        2.30      7.47 o
  -6   1  22       87.55       81.85      9.78 o
  -5   1  22       35.92       33.29      5.04 o
  -4   1  22       40.53       42.79      7.68 o
  -3   1  22      184.18      199.17      8.32 o
  -2   1  22       71.79       74.12      6.23 o
  -1   1  22        1.94        1.95      4.95 o
   0   1  22       34.15       37.59      5.60 o
   1   1  22        1.30        3.56      5.00 o
   2   1  22        0.46        3.52      5.14 o
  -7   2  22       73.98       82.62      9.38 o
  -6   2  22       94.99       94.11      9.19 o
  -5   2  22       51.24       60.55      9.03 o
  -4   2  22       42.15       45.63      5.80 o
  -3   2  22        0.74       -0.07      4.53 o
  -2   2  22       20.54       26.61      5.29 o
  -1   2  22        0.36        2.07      4.69 o
   0   2  22       16.90       16.45      5.20 o
   1   2  22       60.75       66.38      9.14 o
   2   2  22        8.40        5.63      8.02 o
  -5   3  22        2.69        3.20      7.85 o
  -4   3  22        6.89        7.20      7.54 o
  -3   3  22       12.59       14.73      7.44 o
  -2   3  22       83.13       78.65      6.17 o
  -1   3  22      208.96      253.80      9.62 o
   0   3  22       66.44       72.47      9.84 o
   1   3  22        5.42        6.37      7.56 o
   2   3  22       39.05       43.97      8.14 o
  -3   4  22       78.84       89.79      9.64 o
  -2   4  22       37.23       33.42      8.19 o
  -1   4  22       29.30       29.43      7.17 o
   0   4  22       15.98       24.93      7.31 o
   1   4  22       48.31       50.12      8.72 o
   2   4  22       58.94       51.16      8.97 o
   2   5  22        2.97        2.79      9.66 o
  -6   1  23       45.81       49.66      8.61 o
  -5   1  23        0.07       -0.52      5.08 o
  -4   1  23       81.97       89.68      6.75 o
  -3   1  23       14.34       20.21      4.98 o
  -2   1  23       96.71      109.84      7.16 o
  -1   1  23       31.05       40.80      5.99 o
   0   1  23        1.35        0.42      5.40 o
   1   1  23       12.78       15.34      8.07 o
  -4   2  23       87.79      122.33     10.11 o
  -3   2  23      367.88      410.51     11.65 o
  -2   2  23      106.89      122.98      7.72 o
  -1   2  23      156.06      156.76     11.18 o
   0   2  23        4.04       15.20      8.14 o
   1   2  23        0.06       -2.25      8.81 o
  -2   3  23       57.06       69.20      8.46 o
  -1   3  23       13.61       14.32      7.32 o
   0   3  23        2.84        9.86      7.66 o
   1   3  23        5.94        8.18      8.35 o
   0   4  23        0.07       -8.43      8.43 o
  -4   0  24      255.58      280.90     14.42 o
  -3   0  24        0.42        3.78      7.61 o
  -4   1  24        0.97        5.52      8.00 o
  -3   1  24      184.89      221.60     12.66 o
  -2   1  24       12.64        8.96      8.34 o
  -2   2  24        3.27        5.13      8.14 o
 
